# Supplementary material for: Network Medicine‐Based Strategy Identifies Maprotiline as a Repurposable Drug by Inhibiting PD‐L1 Expression via Targeting SPOP in Cancer
Source: Adv Sci (Weinh). 2024 Nov 5;12(1):2410285. doi: 10.1002/advs.202410285 (PMC11714211; doi:10.1002/advs.202410285)
Supplement: Supplementary file 2 — Supplemental Table 1 [file ADVS-12-2410285-s003.xlsx]

## Sheet: S1
Table S1. The PD-L1-associated gene module and its scores
Gene	Propagate Score
29126	0.153887
7316	0.00728828
4899	0.00432631
25839	0.00286808
91949	0.00283018
83548	0.00281094
22796	0.00281029
5591	0.00279026
10466	0.00277473
9382	0.00276606
941	0.0027605
23534	0.00275433
472	0.00274235
2475	0.00273606
30000	0.00273034
84342	0.00272835
545	0.00271684
113174	0.00270005
23039	0.00266783
63892	0.00263901
64328	0.00263869
23047	0.00263532
57650	0.00263013
489	0.00262301
55697	0.0026125
5781	0.00260897
5824	0.00260617
3842	0.00260535
9675	0.00260336
60561	0.00258108
57508	0.00257649
4763	0.00256989
23214	0.00256571
10527	0.00256029
23265	0.00255732
55763	0.00255577
55127	0.0025548
5297	0.00253982
9928	0.00253818
9026	0.00253257
27340	0.00253152
23326	0.002509
79902	0.00250775
10985	0.00250313
10274	0.00249957
5133	0.00249885
5000	0.00249622
201266	0.00249141
10827	0.00248539
80279	0.00248505
84766	0.00247644
84889	0.00247511
11021	0.00246754
22845	0.00246495
54958	0.00246299
9562	0.0024431
6872	0.0020425
4914	0.00184589
351	0.00145583
3172	0.00145156
4609	0.00131779
1994	0.00126239
1956	0.00125074
2840	0.00116475
27020	0.00107576
6613	0.00107003
3725	0.00101584
11318	0.000995078
118881	0.000971511
958	0.000970779
7341	0.000951504
10482	0.000912059
1945	0.000901081
7514	0.000851651
11250	0.000847787
83986	0.000833956
54940	0.00081971
2993	0.000799558
93377	0.000776204
682	0.000762631
6327	0.000745055
4738	0.000718545
4149	0.000701703
51161	0.000699562
153579	0.000699278
8452	0.000692985
4343	0.000692544
23632	0.000691609
22938	0.000664716
284369	0.000660969
1017	0.000659737
4070	0.000637412
970	0.000632134
7157	0.000627713
2885	0.000624246
80777	0.000618453
4171	0.000615595
51547	0.000612605
7415	0.000611195
2357	0.000607817
988	0.000604558
57511	0.00057656
7412	0.000575186
23584	0.000573403
4988	0.000571026
26270	0.000569145
1947	0.000561186
4193	0.000559801
2335	0.000559057
7534	0.000555665
83987	0.000533964
6612	0.000529757
23363	0.000516054
3312	0.000512004
3320	0.00050844
7434	0.000505679
187	0.000497931
2041	0.000497747
2099	0.000492252
10987	0.000489461
148808	0.000485926
10537	0.000482053
6045	0.000481687
1874	0.000471789
345757	0.000469488
7846	0.000464914
55248	0.000456693
10870	0.000452524
27334	0.000447847
3326	0.000445889
1132	0.00044429
8726	0.00044058
3309	0.000440242
286530	0.000439934
6714	0.000438562
126364	0.000436655
1457	0.000431231
340547	0.000429926
2864	0.000428566
7329	0.00042663
8459	0.000422676
4223	0.000422386
2130	0.000421688
3106	0.000421599
10994	0.000421289
4869	0.000416286
255809	0.000414567
8517	0.00041435
3065	0.000411742
728	0.000410951
9820	0.00040961
54910	0.000408765
7532	0.000404973
5566	0.000397968
5934	0.000395716
1869	0.000390376
3611	0.000389379
10971	0.00038721
60	0.00038343
55832	0.000380855
3676	0.000379691
375791	0.000374384
7189	0.000373163
2150	0.000368997
3303	0.000368679
8454	0.000366656
5430	0.000365846
2642	0.000365186
801	0.000362685
2801	0.00036061
6118	0.000359864
54951	0.000358388
5578	0.000356778
11345	0.000356248
7852	0.000353617
7533	0.000349784
672	0.000349321
23710	0.0003493
3805	0.000347446
2862	0.000346549
7132	0.000344812
7529	0.000343517
3428	0.000341971
6117	0.000339726
360	0.000338281
2033	0.000337547
25953	0.000336044
55800	0.000335539
6657	0.000334844
84709	0.00033432
7186	0.000332027
3192	0.000331362
7433	0.000329224
9531	0.00032753
207	0.000324933
2932	0.000324072
4087	0.000323791
554	0.000322075
3178	0.000320141
11337	0.000319989

## Sheet: S2
Table S2. The PD-L1-associated gene network relationship
Source	Target
HSPA5	HNF4A
HSPA5	ACTB
HSPA5	APP
HSPA5	GRB2
ATM	HNF4A
ATM	NRF1
ATM	UBC
E2F4	HNF4A
E2F4	UBC
E2F4	ATM
XPO1	HNF4A
XPO1	UBC
XPO1	E2F4
XPO1	EGFR
CDK2	HNF4A
CDK2	ACTB
CDK2	HSPA5
CDK2	UBC
CDK2	E2F4
CDK2	YWHAZ
MOV10	HNF4A
MOV10	HSPA5
MOV10	UBC
MOV10	E2F4
MOV10	GABARAPL2
MOV10	PRKACA
MOV10	YWHAZ
NEDD8	HNF4A
NEDD8	ACTB
NEDD8	APP
NEDD8	HSPA5
NEDD8	FBXO6
NEDD8	UBC
NEDD8	EGFR
NEDD8	XPO1
NEDD8	YWHAZ
NEDD8	CDK2
NEDD8	HSP90AA1
NEDD8	HSP90AB1
SUMO2	HNF4A
SUMO2	ACTB
SUMO2	HSPA5
SUMO2	UBC
SUMO2	XPO1
SUMO2	UBD
SUMO2	YWHAZ
SUMO2	FN1
SUMO2	HSP90AA1
SUMO2	HSP90AB1
SUMO2	NEDD8
SUMO1	HNF4A
SUMO1	ACTB
SUMO1	APP
SUMO1	HSPA5
SUMO1	UBC
SUMO1	E2F4
SUMO1	HSP90AA1
SUMO1	HSP90AB1
SUMO1	NEDD8
SUMO1	SUMO2
CSNK2A1	HNF4A
CSNK2A1	NRF1
CSNK2A1	APP
CSNK2A1	UBC
CSNK2A1	EGFR
CSNK2A1	XPO1
CSNK2A1	CDK2
CSNK2A1	FN1
CSNK2A1	HSP90AA1
CSNK2A1	HSP90AB1
CSNK2A1	NTRK1
CSNK2A1	TAF1
CSNK2A1	SUMO1
CSNK2A1	NXF1
CSNK2A1	SIRT7
MYC	HNF4A
MYC	ACTB
MYC	APP
MYC	UBC
MYC	ATM
MYC	E2F4
MYC	XPO1
MYC	CDK2
MYC	FN1
MYC	HSP90AA1
MYC	SUMO2
MYC	TAF1
MYC	CSNK2A1
COPS5	HNF4A
COPS5	ACTB
COPS5	APP
COPS5	HSPA5
COPS5	FBXO6
COPS5	UBC
COPS5	YWHAZ
COPS5	CDK2
COPS5	HSP90AA1
COPS5	HSP90AB1
COPS5	MOV10
COPS5	NEDD8
COPS5	NTRK1
COPS5	TAF1
COPS5	NXF1
COPS5	CSNK2A1
CDC5L	HNF4A
CDC5L	ACTB
CDC5L	HSPA5
CDC5L	UBC
CDC5L	GABARAPL2
CDC5L	YWHAZ
CDC5L	CDK2
CDC5L	HSP90AA1
CDC5L	HSP90AB1
CDC5L	NTRK1
CDC5L	SUMO2
CDC5L	TAF1
CDC5L	SUMO1
CDC5L	COPS5
JUN	HNF4A
JUN	ACTB
JUN	APP
JUN	HSPA5
JUN	UBC
JUN	ATM
JUN	E2F4
JUN	XPO1
JUN	GABARAPL2
JUN	YWHAZ
JUN	HSP90AA1
JUN	HSP90AB1
JUN	MOV10
JUN	SUMO2
JUN	TAF1
JUN	SUMO1
JUN	NXF1
JUN	CSNK2A1
JUN	MYC
JUN	COPS5
JUN	YWHAH
JUN	CDC5L
JUN	HNRNPU
EED	HNF4A
EED	NRF1
EED	HSPA5
EED	UBC
EED	HSP90AB1
EED	ITGA4
EED	NXF1
EED	CDC5L
EED	HNRNPU
EED	RNF2
SNW1	HNF4A
SNW1	NRF1
SNW1	ACTB
SNW1	HSPA5
SNW1	UBC
SNW1	ATM
SNW1	CDK2
SNW1	HSP90AA1
SNW1	HSP90AB1
SNW1	NTRK1
SNW1	NXF1
SNW1	SIRT7
SNW1	MYC
SNW1	IKBKG
SNW1	COPS5
SNW1	CDC5L
SNW1	HNRNPU
SNW1	JUN
SNW1	RNF2
BRCA1	HNF4A
BRCA1	UBC
BRCA1	ATM
BRCA1	E2F4
BRCA1	YWHAZ
BRCA1	CDK2
BRCA1	HSP90AA1
BRCA1	SUMO2
BRCA1	TAF1
BRCA1	SUMO1
BRCA1	CSNK2A1
BRCA1	MYC
BRCA1	IFI16
BRCA1	JUN
BRCA1	EED
BRCA1	ATR
ESR1	HNF4A
ESR1	ACTB
ESR1	GRB2
ESR1	HSPA5
ESR1	UBC
ESR1	EGFR
ESR1	XPO1
ESR1	PRKACA
ESR1	YWHAZ
ESR1	CDK2
ESR1	FN1
ESR1	HSP90AA1
ESR1	HSP90AB1
ESR1	SUMO1
ESR1	CSNK2A1
ESR1	MYC
ESR1	COPS5
ESR1	YWHAH
ESR1	HNRNPU
ESR1	JUN
ESR1	MCM2
ESR1	SNW1
ESR1	BRCA1
ESR1	EP300
EWSR1	HNF4A
EWSR1	HSPA5
EWSR1	UBC
EWSR1	ATM
EWSR1	EGFR
EWSR1	UBD
EWSR1	GABARAPL2
EWSR1	YWHAZ
EWSR1	CDK2
EWSR1	FN1
EWSR1	ITGA4
EWSR1	NEDD8
EWSR1	NTRK1
EWSR1	SUMO2
EWSR1	TAF1
EWSR1	SUMO1
EWSR1	VCAM1
EWSR1	SIRT7
EWSR1	BAG3
EWSR1	COPS5
EWSR1	CDC5L
EWSR1	JUN
EWSR1	MCM2
EWSR1	RNF2
EWSR1	OBSL1
EWSR1	CCDC8
EWSR1	ATR
EWSR1	EP300
EWSR1	ESR1
MDM2	HNF4A
MDM2	ACTB
MDM2	APP
MDM2	HSPA5
MDM2	UBC
MDM2	ATM
MDM2	XPO1
MDM2	UBD
MDM2	YWHAZ
MDM2	HSP90AA1
MDM2	HSP90AB1
MDM2	NEDD8
MDM2	SUMO2
MDM2	TAF1
MDM2	SUMO1
MDM2	CSNK2A1
MDM2	COPS5
MDM2	HNRNPU
MDM2	IFI16
MDM2	JUN
MDM2	MCM2
MDM2	RNF2
MDM2	EED
MDM2	ATR
MDM2	EP300
MDM2	ESR1
MDM2	HSPA8
POLR2A	HNF4A
POLR2A	NRF1
POLR2A	ACTB
POLR2A	GRB2
POLR2A	UBC
POLR2A	ATM
POLR2A	XPO1
POLR2A	CDK2
POLR2A	MOV10
POLR2A	NEDD8
POLR2A	NTRK1
POLR2A	SUMO2
POLR2A	NXF1
POLR2A	SIRT7
POLR2A	CSNK2A1
POLR2A	MYC
POLR2A	IKBKG
POLR2A	YWHAH
POLR2A	HNRNPU
POLR2A	IFI16
POLR2A	MCM2
POLR2A	EED
POLR2A	SNW1
POLR2A	OBSL1
POLR2A	CCDC8
POLR2A	BRCA1
POLR2A	EP300
POLR2A	ESR1
POLR2A	EWSR1
SRC	HNF4A
SRC	NRF1
SRC	ACTB
SRC	GRB2
SRC	HSPA5
SRC	UBC
SRC	E2F4
SRC	EGFR
SRC	PRKACA
SRC	HSP90AA1
SRC	HSP90AB1
SRC	NTRK1
SRC	CSNK2A1
SRC	IKBKG
SRC	YWHAH
SRC	SNW1
SRC	CCDC8
SRC	BRCA1
SRC	EP300
SRC	ESR1
SRC	EWSR1
SRC	MDM2
TP53	HNF4A
TP53	ACTB
TP53	GRB2
TP53	HSPA5
TP53	UBC
TP53	ATM
TP53	E2F4
TP53	XPO1
TP53	UBD
TP53	PRKACA
TP53	YWHAZ
TP53	CDK2
TP53	HSP90AA1
TP53	HSP90AB1
TP53	MOV10
TP53	NEDD8
TP53	SUMO2
TP53	TAF1
TP53	SUMO1
TP53	SIRT7
TP53	CSNK2A1
TP53	MYC
TP53	COPS5
TP53	HNRNPU
TP53	IFI16
TP53	JUN
TP53	RNF2
TP53	SNW1
TP53	OBSL1
TP53	CCDC8
TP53	ATR
TP53	BRCA1
TP53	EP300
TP53	ESR1
TP53	EWSR1
TP53	MTOR
TP53	HSPA8
TP53	MDM2
TP53	PRKDC
TP53	SRC
TRAF6	HNF4A
TRAF6	APP
TRAF6	HSPA5
TRAF6	UBC
TRAF6	ATM
TRAF6	NEDD8
TRAF6	NTRK1
TRAF6	TAF1
TRAF6	SUMO1
TRAF6	IKBKG
TRAF6	ESR1
TRAF6	MTOR
TRAF6	HSPA8
TRAF6	SRC
YWHAB	HNF4A
YWHAB	APP
YWHAB	GRB2
YWHAB	HSPA5
YWHAB	UBC
YWHAB	EGFR
YWHAB	YWHAZ
YWHAB	FN1
YWHAB	HSP90AB1
YWHAB	ITGA4
YWHAB	NTRK1
YWHAB	SUMO2
YWHAB	VCAM1
YWHAB	BAG3
YWHAB	CSNK2A1
YWHAB	MYC
YWHAB	YWHAH
YWHAB	JUN
YWHAB	MCM2
YWHAB	PRKDC
YWHAB	SRC
GSK3B	HNF4A
GSK3B	APP
GSK3B	HSPA5
GSK3B	UBC
GSK3B	XPO1
GSK3B	PRKACA
GSK3B	YWHAZ
GSK3B	HSP90AA1
GSK3B	HSP90AB1
GSK3B	MYC
GSK3B	IKBKG
GSK3B	COPS5
GSK3B	JUN
GSK3B	ESR1
GSK3B	EWSR1
GSK3B	MTOR
GSK3B	HSPA8
GSK3B	MDM2
GSK3B	PRKDC
GSK3B	TP53
HLA-B	HNF4A
HLA-B	HSPA5
HLA-B	UBC
HLA-B	UBD
HLA-B	NEDD8
HLA-B	SUMO1
HLA-B	ATR
HLA-B	PRKDC
HLA-B	SRC
HLA-B	NPM1
HLA-B	VCP
HLA-B	GABARAP
HLA-B	CALM1
GOLGA2	HNF4A
GOLGA2	NRF1
GOLGA2	UBC
GOLGA2	XPO1
GOLGA2	CDK2
GOLGA2	NTRK1
GOLGA2	CDC5L
GOLGA2	JUN
GOLGA2	SNW1
GOLGA2	EP300
GOLGA2	ESR1
GOLGA2	MDM2
GOLGA2	NPM1
RPA2	HNF4A
RPA2	NRF1
RPA2	ACTB
RPA2	APP
RPA2	HSPA5
RPA2	UBC
RPA2	ATM
RPA2	E2F4
RPA2	EGFR
RPA2	PRKACA
RPA2	CDK2
RPA2	FN1
RPA2	MOV10
RPA2	CDC5L
RPA2	HNRNPU
RPA2	MCM2
RPA2	ATR
RPA2	EWSR1
RPA2	HSPA8
RPA2	PRKDC
RPA2	TP53
RPA2	NPM1
RPA2	ELAVL1
RPA2	CUL3
RPA2	CUL1
RBL2	HNF4A
RBL2	NRF1
RBL2	UBC
RBL2	ATM
RBL2	E2F4
RBL2	CDK2
RBL2	TAF1
RBL2	SUMO1
RBL2	MYC
RBL2	EED
RBL2	SNW1
RBL2	BRCA1
RBL2	MDM2
RBL2	PRKDC
RBL2	HDAC1
RBL2	ELAVL1
RBL2	CUL1
RBL2	RPA2
HNRNPA1	HNF4A
HNRNPA1	NRF1
HNRNPA1	ACTB
HNRNPA1	APP
HNRNPA1	GRB2
HNRNPA1	HSPA5
HNRNPA1	FBXO6
HNRNPA1	UBC
HNRNPA1	E2F4
HNRNPA1	XPO1
HNRNPA1	GABARAPL2
HNRNPA1	YWHAZ
HNRNPA1	CDK2
HNRNPA1	FN1
HNRNPA1	HSP90AA1
HNRNPA1	HSP90AB1
HNRNPA1	ITGA4
HNRNPA1	MOV10
HNRNPA1	NEDD8
HNRNPA1	NTRK1
HNRNPA1	TAF1
HNRNPA1	SUMO1
HNRNPA1	VCAM1
HNRNPA1	NXF1
HNRNPA1	CSNK2A1
HNRNPA1	MYC
HNRNPA1	COPS5
HNRNPA1	CDC5L
HNRNPA1	HNRNPU
HNRNPA1	JUN
HNRNPA1	MCM2
HNRNPA1	RNF2
HNRNPA1	EED
HNRNPA1	SNW1
HNRNPA1	OBSL1
HNRNPA1	CCDC8
HNRNPA1	BRCA1
HNRNPA1	ESR1
HNRNPA1	EWSR1
HNRNPA1	HSPA8
HNRNPA1	MDM2
HNRNPA1	PRKDC
HNRNPA1	TP53
HNRNPA1	CUL7
HNRNPA1	YWHAQ
HNRNPA1	VCP
HNRNPA1	GABARAP
HNRNPA1	ELAVL1
HNRNPA1	SUMO3
HNRNPA1	CUL3
HNRNPA1	GABARAPL1
HNRNPA1	CUL1
HNRNPA1	AKT1
HNRNPA1	CAND1
HNRNPA1	RPA2
HNRNPA1	RPA1
PTPN11	HNF4A
PTPN11	GRB2
PTPN11	UBC
PTPN11	EGFR
PTPN11	PRKACA
PTPN11	FN1
PTPN11	NEDD8
PTPN11	NTRK1
PTPN11	TAF1
PTPN11	SUMO1
PTPN11	VCAM1
PTPN11	MYC
PTPN11	HNRNPU
PTPN11	SRC
PTPN11	GSK3B
PTPN11	ELAVL1
PTPN11	PRKCA
PTPN11	PDCD1
PTPN11	TNFRSF1A
SMAD2	HNF4A
SMAD2	UBC
SMAD2	E2F4
SMAD2	CDK2
SMAD2	MYC
SMAD2	COPS5
SMAD2	JUN
SMAD2	SNW1
SMAD2	BRCA1
SMAD2	EP300
SMAD2	ESR1
SMAD2	TP53
SMAD2	GSK3B
SMAD2	HDAC1
SMAD2	ELAVL1
SMAD2	CALM1
SMAD2	AKT1
UBE2I	HNF4A
UBE2I	ACTB
UBE2I	APP
UBE2I	UBC
UBE2I	XPO1
UBE2I	UBD
UBE2I	CDK2
UBE2I	SUMO2
UBE2I	TAF1
UBE2I	SUMO1
UBE2I	NXF1
UBE2I	BAG3
UBE2I	COPS5
UBE2I	HNRNPU
UBE2I	JUN
UBE2I	BRCA1
UBE2I	EP300
UBE2I	ESR1
UBE2I	MDM2
UBE2I	PRKDC
UBE2I	TP53
UBE2I	TRAF6
UBE2I	HDAC1
UBE2I	SUMO3
UBE2I	GOLGA2
UBE2I	TNFRSF1A
UBE2I	TRAF2
EXOC1	HNF4A
EXOC1	UBC
EXOC1	UBD
EXOC1	NTRK1
EXOC1	MYC
EXOC1	CDC5L
EXOC1	JUN
EXOC1	SNW1
EXOC1	GPR17
EXOC1	CXCR4
EXOC1	APLNR
TNPO3	HNF4A
TNPO3	UBC
TNPO3	EGFR
TNPO3	NEDD8
TNPO3	NTRK1
TNPO3	SUMO1
TNPO3	NXF1
TNPO3	MYC
TNPO3	GPR45
TNPO3	VCP
TNPO3	ELAVL1
TNPO3	FPR1
TNPO3	TNPO1
TNPO3	TNFRSF1A
TNPO3	SOX2
TNPO3	CD70
TNPO3	VIPR1
TNPO3	VIPR2
TNPO3	ILVBL
TNPO3	GPR17
TNPO3	OPRM1
TNPO3	COMTD1
TNPO3	SIGLECL1
TNPO3	MEOX2
TNPO3	BSG
EPHA1	HNF4A
EPHA1	UBC
EPHA1	HSP90AA1
EPHA1	HSP90AB1
EPHA1	PRKDC
EPHA1	NPM1
EPHA1	CAND1
EPHA1	HIP1R
EPHA1	TNPO1
EPHA1	TNPO2
EPHA1	SAAL1
EPHA1	RINT1
EPHA1	PEX19
EPHA1	XPO4
NPTN	HNF4A
NPTN	FBXO6
NPTN	UBC
NPTN	ATM
NPTN	XPO1
NPTN	ATR
NPTN	MTOR
NPTN	GCN1
NPTN	XPO6
NPTN	TNPO1
NPTN	TUBA1A
NPTN	PI4KA
NPTN	TNPO2
NPTN	XPO7
NPTN	CYSRT1
NPTN	COG2
NPTN	PDS5B
NPTN	RINT1
NPTN	THADA
NPTN	HEATR1
NPTN	CIP2A
NPTN	XPO4
NPTN	TNPO3
NPTN	VAC14
CYB5B	HNF4A
CYB5B	APP
CYB5B	UBC
CYB5B	ATM
CYB5B	E2F4
CYB5B	MOV10
CYB5B	TAF1
CYB5B	NXF1
CYB5B	ATR
CYB5B	MTOR
CYB5B	TRAF6
CYB5B	ELAVL1
CYB5B	HLA-B
CYB5B	HIP1R
CYB5B	XPO6
CYB5B	RBL2
CYB5B	TNPO2
CYB5B	XPO7
CYB5B	COG2
CYB5B	PDS5B
CYB5B	THADA
CYB5B	CIP2A
CYB5B	XPO4
CYB5B	TNPO3
CYB5B	COG5
AQP3	HNF4A
AQP3	XPO1
AQP3	ELAVL1
AQP3	GCN1
AQP3	HIP1R
AQP3	TUBA1A
AQP3	TNPO2
AQP3	THADA
AQP3	F2RL1
CDK5RAP3	HNF4A
CDK5RAP3	UBC
CDK5RAP3	NEDD8
CDK5RAP3	TAF1
CDK5RAP3	HSPA8
CDK5RAP3	MDM2
CDK5RAP3	NPM1
CDK5RAP3	COMTD1
CDK5RAP3	SIGLECL1
ACTB	NRF1
UBC	NRF1
UBC	ACTB
UBC	APP
UBC	GRB2
UBC	HSPA5
UBC	FBXO6
YWHAZ	NRF1
YWHAZ	ACTB
YWHAZ	APP
YWHAZ	GRB2
YWHAZ	HSPA5
YWHAZ	FBXO6
YWHAZ	UBC
YWHAZ	EGFR
YWHAZ	XPO1
YWHAZ	UBD
YWHAZ	GABARAPL2
YWHAZ	PRKACA
HSP90AA1	NRF1
HSP90AA1	ACTB
HSP90AA1	APP
HSP90AA1	GRB2
HSP90AA1	HSPA5
HSP90AA1	FBXO6
HSP90AA1	UBC
HSP90AA1	EGFR
HSP90AA1	XPO1
HSP90AA1	UBD
HSP90AA1	GABARAPL2
HSP90AA1	PRKACA
HSP90AA1	YWHAZ
HSP90AA1	CDK2
HSP90AA1	FN1
SIRT7	NRF1
SIRT7	APP
SIRT7	ATM
SIRT7	XPO1
SIRT7	FN1
SIRT7	MOV10
SIRT7	NXF1
YWHAH	NRF1
YWHAH	GRB2
YWHAH	UBC
YWHAH	XPO1
YWHAH	PRKACA
YWHAH	YWHAZ
YWHAH	CDK2
YWHAH	FN1
YWHAH	NEDD8
YWHAH	NTRK1
YWHAH	SUMO2
YWHAH	TAF1
YWHAH	BAG3
YWHAH	MYC
HNRNPU	NRF1
HNRNPU	ACTB
HNRNPU	GRB2
HNRNPU	HSPA5
HNRNPU	UBC
HNRNPU	UBD
HNRNPU	GABARAPL2
HNRNPU	YWHAZ
HNRNPU	CDK2
HNRNPU	FN1
HNRNPU	ITGA4
HNRNPU	MOV10
HNRNPU	NEDD8
HNRNPU	NTRK1
HNRNPU	SUMO2
HNRNPU	SUMO1
HNRNPU	VCAM1
HNRNPU	NXF1
HNRNPU	BAG3
HNRNPU	MYC
HNRNPU	IKBKG
HNRNPU	COPS5
HNRNPU	CDC5L
MCM2	NRF1
MCM2	APP
MCM2	GRB2
MCM2	HSPA5
MCM2	UBC
MCM2	ATM
MCM2	XPO1
MCM2	YWHAZ
MCM2	CDK2
MCM2	FN1
MCM2	HSP90AA1
MCM2	HSP90AB1
MCM2	ITGA4
MCM2	NTRK1
MCM2	SUMO2
MCM2	SUMO1
MCM2	VCAM1
MCM2	CSNK2A1
MCM2	YWHAH
MCM2	HNRNPU
MCM2	JUN
HSPA8	NRF1
HSPA8	ACTB
HSPA8	APP
HSPA8	GRB2
HSPA8	HSPA5
HSPA8	FBXO6
HSPA8	UBC
HSPA8	ATM
HSPA8	EGFR
HSPA8	UBD
HSPA8	GABARAPL2
HSPA8	PRKACA
HSPA8	YWHAZ
HSPA8	CDK2
HSPA8	FN1
HSPA8	HSP90AA1
HSPA8	ITGA4
HSPA8	NEDD8
HSPA8	NTRK1
HSPA8	SUMO2
HSPA8	TAF1
HSPA8	SUMO1
HSPA8	VCAM1
HSPA8	BAG3
HSPA8	MYC
HSPA8	IKBKG
HSPA8	COPS5
HSPA8	YWHAH
HSPA8	CDC5L
HSPA8	JUN
HSPA8	MCM2
HSPA8	EED
HSPA8	SNW1
HSPA8	BRCA1
HSPA8	EP300
HSPA8	ESR1
PRKDC	NRF1
PRKDC	GRB2
PRKDC	HSPA5
PRKDC	FBXO6
PRKDC	UBC
PRKDC	ATM
PRKDC	E2F4
PRKDC	EGFR
PRKDC	UBD
PRKDC	GABARAPL2
PRKDC	YWHAZ
PRKDC	CDK2
PRKDC	FN1
PRKDC	HSP90AA1
PRKDC	HSP90AB1
PRKDC	ITGA4
PRKDC	NEDD8
PRKDC	NTRK1
PRKDC	SUMO2
PRKDC	TAF1
PRKDC	SUMO1
PRKDC	VCAM1
PRKDC	SIRT7
PRKDC	BAG3
PRKDC	CSNK2A1
PRKDC	MYC
PRKDC	IKBKG
PRKDC	COPS5
PRKDC	CDC5L
PRKDC	HNRNPU
PRKDC	JUN
PRKDC	MCM2
PRKDC	EED
PRKDC	SNW1
PRKDC	OBSL1
PRKDC	CCDC8
PRKDC	ATR
PRKDC	EP300
PRKDC	ESR1
PRKDC	MTOR
PRKDC	HSPA8
PRKDC	MDM2
PRKDC	POLR2A
NPM1	NRF1
NPM1	ACTB
NPM1	APP
NPM1	GRB2
NPM1	HSPA5
NPM1	FBXO6
NPM1	UBC
NPM1	EGFR
NPM1	XPO1
NPM1	GABARAPL2
NPM1	PRKACA
NPM1	YWHAZ
NPM1	CDK2
NPM1	FN1
NPM1	HSP90AA1
NPM1	HSP90AB1
NPM1	ITGA4
NPM1	MOV10
NPM1	NTRK1
NPM1	SUMO2
NPM1	TAF1
NPM1	SUMO1
NPM1	VCAM1
NPM1	NXF1
NPM1	SIRT7
NPM1	CSNK2A1
NPM1	MYC
NPM1	COPS5
NPM1	CDC5L
NPM1	HNRNPU
NPM1	JUN
NPM1	MCM2
NPM1	OBSL1
NPM1	CCDC8
NPM1	ATR
NPM1	BRCA1
NPM1	EP300
NPM1	ESR1
NPM1	EWSR1
NPM1	MDM2
NPM1	TP53
NPM1	TRAF6
NPM1	CUL7
NPM1	YWHAQ
NPM1	HDAC1
NPM1	ILK
RPA1	NRF1
RPA1	ACTB
RPA1	HSPA5
RPA1	FBXO6
RPA1	UBC
RPA1	ATM
RPA1	EGFR
RPA1	CDK2
RPA1	FN1
RPA1	MOV10
RPA1	NTRK1
RPA1	SUMO2
RPA1	VCAM1
RPA1	CDC5L
RPA1	HNRNPU
RPA1	JUN
RPA1	MCM2
RPA1	RNF2
RPA1	SNW1
RPA1	CCDC8
RPA1	ATR
RPA1	BRCA1
RPA1	EWSR1
RPA1	HSPA8
RPA1	POLR2A
RPA1	PRKDC
RPA1	TP53
RPA1	CUL7
RPA1	NPM1
RPA1	ELAVL1
RPA1	CUL1
RPA1	RPA2
RAB35	NRF1
RAB35	ACTB
RAB35	APP
RAB35	UBC
RAB35	FN1
RAB35	VCAM1
RAB35	MYC
RAB35	CCDC8
RAB35	HLA-B
RAB35	RPA2
RAB35	RPA1
TRAF2	NRF1
TRAF2	HSPA5
TRAF2	UBC
TRAF2	E2F4
TRAF2	EGFR
TRAF2	HSP90AA1
TRAF2	HSP90AB1
TRAF2	NEDD8
TRAF2	SUMO1
TRAF2	BAG3
TRAF2	IKBKG
TRAF2	COPS5
TRAF2	JUN
TRAF2	RNF2
TRAF2	EP300
TRAF2	EWSR1
TRAF2	MTOR
TRAF2	HSPA8
TRAF2	TRAF6
TRAF2	GSK3B
TRAF2	ELAVL1
TRAF2	CALM1
TRAF2	TNFRSF1A
E2F1	NRF1
E2F1	UBC
E2F1	ATM
E2F1	E2F4
E2F1	CDK2
E2F1	MOV10
E2F1	NEDD8
E2F1	SUMO1
E2F1	NXF1
E2F1	MYC
E2F1	YWHAH
E2F1	IFI16
E2F1	ATR
E2F1	BRCA1
E2F1	EP300
E2F1	ESR1
E2F1	HSPA8
E2F1	MDM2
E2F1	PRKDC
E2F1	TP53
E2F1	YWHAQ
E2F1	GSK3B
E2F1	HDAC1
E2F1	CALM1
E2F1	CUL1
E2F1	RBL2
E2F1	HNRNPA1
E2F1	TNPO1
PI4KA	NRF1
PI4KA	UBC
PI4KA	FN1
PI4KA	ITGA4
PI4KA	NTRK1
PI4KA	VCAM1
PI4KA	CCDC8
PI4KA	GPR45
PI4KA	ILK
PI4KA	HLA-B
PI4KA	FPR1
PI4KA	TUBA1A
TNPO2	NRF1
TNPO2	UBC
TNPO2	EGFR
TNPO2	MOV10
TNPO2	NTRK1
TNPO2	TAF1
TNPO2	NXF1
TNPO2	IKBKG
TNPO2	GPR45
TNPO2	ELAVL1
TNPO2	SUMO3
TNPO2	CHRM4
TNPO2	CD70
TNPO2	VIPR2
ILVBL	NRF1
ILVBL	UBC
ILVBL	EGFR
ILVBL	NTRK1
ILVBL	SUMO2
ILVBL	MYC
ILVBL	MTOR
ILVBL	ILK
ILVBL	CUL3
ILVBL	XPO6
ILVBL	PI4KA
ILVBL	SAAL1
XPO7	NRF1
XPO7	UBC
XPO7	EGFR
XPO7	XPO1
XPO7	UBD
XPO7	MOV10
XPO7	NTRK1
XPO7	SUMO1
XPO7	NXF1
XPO7	SIRT7
XPO7	MYC
XPO7	IKBKG
XPO7	CCDC8
XPO7	GPR45
XPO7	ILK
XPO7	PDCD1
XPO7	CHRM4
XPO7	FPR1
XPO7	UBE2I
XPO7	CD70
XPO7	VIPR2
XPO7	GPR17
XPO7	OPRM1
XPO7	COMTD1
COG2	NRF1
COG2	UBC
COG2	NTRK1
COG2	GPR45
COG2	CHRM4
COG2	FPR1
COG2	GPR17
COG2	OPRM1
COG2	COMTD1
COG2	APLNR
INTS2	NRF1
INTS2	UBC
INTS2	TAF1
INTS2	GPR45
INTS2	FPR1
INTS2	SOX2
INTS2	CD70
INTS2	VIPR1
INTS2	VIPR2
INTS2	ILVBL
INTS2	GPR17
INTS2	COMTD1
INTS2	APLNR
BSG	NRF1
BSG	FBXO6
BSG	UBC
BSG	ATM
BSG	CDK2
BSG	NEDD8
BSG	NTRK1
BSG	SUMO2
BSG	ATR
BSG	EWSR1
BSG	MTOR
BSG	VCP
BSG	CUL3
BSG	GCN1
BSG	CAND1
BSG	TUBA1A
BSG	TNPO2
BSG	XPO7
BSG	COG2
BSG	PDS5B
BSG	EXOC1
BSG	RINT1
SCN3B	NRF1
SCN3B	ATR
SCN3B	MTOR
SCN3B	GCN1
SCN3B	PDS5B
NF1	NRF1
NF1	APP
NF1	UBC
NF1	SUMO1
NF1	NXF1
NF1	SIRT7
NF1	YWHAH
NF1	CDC5L
NF1	CCDC8
NF1	POLR2A
NF1	YWHAB
NF1	VCP
NF1	PRKCA
NF1	SMAD2
NF1	SIGLECL1
NF1	SCN3B
NF1	EPHA1
ORC4	NRF1
ORC4	APP
ORC4	FBXO6
ORC4	UBC
ORC4	CDC5L
ORC4	MCM2
ORC4	SNW1
ORC4	RPA2
ORC4	TUBA1A
ORC4	SCN3B
ORC4	NPTN
ORC4	CD40
PD-L1	NRF1
PD-L1	ATM
PD-L1	ATR
PD-L1	MTOR
PD-L1	PRKDC
PD-L1	GCN1
PD-L1	PDCD1
PD-L1	HIP1R
PD-L1	MINPP1
PD-L1	XPO6
PD-L1	TNPO1
PD-L1	RAB35
PD-L1	PTPN11
PD-L1	PI4KA
PD-L1	TNPO2
PD-L1	SAAL1
PD-L1	XPO7
PD-L1	CRACR2A
PD-L1	COG2
PD-L1	DOLK
PD-L1	PDS5B
PD-L1	EXOC1
PD-L1	INTS2
PD-L1	RINT1
PD-L1	THADA
PD-L1	PEX19
PD-L1	HEATR1
PD-L1	CIP2A
PD-L1	XPO4
PD-L1	TNPO3
PD-L1	VAC14
PD-L1	COG5
PD-L1	COG4
PD-L1	IPO7
PD-L1	NF1
PD-L1	ORC4
PD-L1	FAM114A2
PD-L1	CDK5RAP3
PD-L1	TMEM160
PD-L1	TTI1
PACC1	NRF1
PACC1	UBC
PACC1	MTOR
PACC1	TNPO1
PACC1	TNPO2
PACC1	SAAL1
PACC1	XPO7
PACC1	RINT1
PACC1	THADA
PACC1	XPO4
PACC1	TNPO3
PACC1	VAC14
PACC1	IPO7
PACC1	FAM114A2
PACC1	CDK5RAP3
OCIAD1	NRF1
OCIAD1	UBC
OCIAD1	ATM
OCIAD1	XPO1
OCIAD1	UBD
OCIAD1	MOV10
OCIAD1	TAF1
OCIAD1	NXF1
OCIAD1	MYC
OCIAD1	ELAVL1
OCIAD1	HIP1R
OCIAD1	XPO6
OCIAD1	SAAL1
OCIAD1	COG2
OCIAD1	DOLK
OCIAD1	INTS2
OCIAD1	RINT1
OCIAD1	THADA
OCIAD1	XPO4
OCIAD1	TNPO3
OCIAD1	MAX
OCIAD1	COG5
OCIAD1	COG4
OCIAD1	FAM114A2
COG6	NRF1
COG6	UBC
COG6	EGFR
COG6	UBD
COG6	JUN
COG6	TRAF6
COG6	FPR1
COG6	ILVBL
COG6	GPR17
COG6	COMTD1
COG6	COG2
COG6	EXOC1
COG6	BSG
COG6	NPTN
COG6	COG5
COG6	COG4
COG6	CD40
COG6	CYB5B
COG6	SCN2B
COG6	VSIG1
COG6	OCIAD1
UTP20	NRF1
UTP20	UBC
UTP20	SUMO2
UTP20	SUMO1
UTP20	SIRT7
UTP20	IKBKG
UTP20	IFI16
UTP20	EED
UTP20	OBSL1
UTP20	CCDC8
UTP20	TNFRSF1A
UTP20	CD70
UTP20	GPR17
UTP20	BSG
UTP20	SCN3B
UTP20	NPTN
UTP20	CYB5B
UTP20	SCN2B
UTP20	PD-L1
UTP20	VSIG1
UTP20	OCIAD1
UTP20	GYPA
COG1	NRF1
COG1	UBC
COG1	EGFR
COG1	NTRK1
COG1	TAF1
COG1	SUMO1
COG1	GPR45
COG1	CHRM4
COG1	FPR1
COG1	UBE2I
COG1	VIPR2
COG1	GPR17
COG1	OPRM1
COG1	COMTD1
COG1	COG2
COG1	BSG
COG1	NPTN
COG1	COG5
COG1	COG4
COG1	CD40
COG1	MFSD4A
COG1	CYB5B
COG1	SCN2B
COG1	PD-L1
COG1	OCIAD1
COG1	COG6
COG1	GCGR
USP22	NRF1
USP22	UBC
USP22	MOV10
USP22	SUMO1
USP22	NXF1
USP22	YWHAG
USP22	SUMO3
USP22	CD70
USP22	CYB5B
USP22	PD-L1
USP22	PACC1
USP22	TACSTD2
USP22	GYPA
STAG1	NRF1
STAG1	UBC
STAG1	SUMO2
STAG1	EED
STAG1	SNW1
STAG1	CALM1
STAG1	SMAD2
STAG1	GPR17
STAG1	PNKD
STAG1	SIGLECL1
STAG1	PDS5B
STAG1	EPHA1
STAG1	NPTN
STAG1	CD40
STAG1	C5AR1
STAG1	PD-L1
STAG1	PACC1
STAG1	OCIAD1
COMMD8	NRF1
COMMD8	UBC
COMMD8	CUL3
COMMD8	CUL1
COMMD8	COG2
COMMD8	COG5
COMMD8	COG4
COMMD8	COG6
COMMD8	COG1
COMMD8	COG3
COMMD8	COG8
COMMD8	COG7
APP	ACTB
GRB2	ACTB
GRB2	APP
UBD	ACTB
UBD	HSPA5
UBD	UBC
GABARAPL2	ACTB
GABARAPL2	APP
GABARAPL2	HSPA5
GABARAPL2	UBC
GABARAPL2	EGFR
FN1	ACTB
FN1	GRB2
FN1	HSPA5
FN1	UBC
FN1	EGFR
FN1	XPO1
FN1	YWHAZ
HSP90AB1	ACTB
HSP90AB1	GRB2
HSP90AB1	HSPA5
HSP90AB1	FBXO6
HSP90AB1	UBC
HSP90AB1	EGFR
HSP90AB1	XPO1
HSP90AB1	UBD
HSP90AB1	GABARAPL2
HSP90AB1	PRKACA
HSP90AB1	YWHAZ
HSP90AB1	CDK2
HSP90AB1	FN1
HSP90AB1	HSP90AA1
ITGA4	ACTB
ITGA4	GRB2
ITGA4	UBC
ITGA4	XPO1
ITGA4	PRKACA
ITGA4	YWHAZ
ITGA4	FN1
ITGA4	HSP90AB1
VCAM1	ACTB
VCAM1	GRB2
VCAM1	HSPA5
VCAM1	UBC
VCAM1	XPO1
VCAM1	YWHAZ
VCAM1	HSP90AA1
VCAM1	HSP90AB1
VCAM1	ITGA4
EP300	ACTB
EP300	GRB2
EP300	HSPA5
EP300	UBC
EP300	ATM
EP300	YWHAZ
EP300	CDK2
EP300	FN1
EP300	SUMO2
EP300	MYC
EP300	HNRNPU
EP300	JUN
EP300	MCM2
EP300	SNW1
EP300	ATR
EP300	BRCA1
YWHAQ	ACTB
YWHAQ	GRB2
YWHAQ	FBXO6
YWHAQ	UBC
YWHAQ	EGFR
YWHAQ	UBD
YWHAQ	YWHAZ
YWHAQ	CDK2
YWHAQ	FN1
YWHAQ	NEDD8
YWHAQ	NTRK1
YWHAQ	SUMO2
YWHAQ	TAF1
YWHAQ	BAG3
YWHAQ	CSNK2A1
YWHAQ	MYC
YWHAQ	YWHAH
YWHAQ	CDC5L
YWHAQ	JUN
YWHAQ	MCM2
YWHAQ	OBSL1
YWHAQ	CCDC8
YWHAQ	ESR1
YWHAQ	MTOR
YWHAQ	HSPA8
YWHAQ	MDM2
YWHAQ	PRKDC
YWHAQ	TP53
YWHAQ	YWHAB
YWHAQ	YWHAG
YWHAQ	CUL7
VCP	ACTB
VCP	GRB2
VCP	HSPA5
VCP	FBXO6
VCP	UBC
VCP	ATM
VCP	UBD
VCP	YWHAZ
VCP	CDK2
VCP	FN1
VCP	HSP90AA1
VCP	HSP90AB1
VCP	ITGA4
VCP	NEDD8
VCP	NTRK1
VCP	SUMO2
VCP	TAF1
VCP	SUMO1
VCP	VCAM1
VCP	SIRT7
VCP	MYC
VCP	COPS5
VCP	YWHAH
VCP	JUN
VCP	MCM2
VCP	RNF2
VCP	OBSL1
VCP	CCDC8
VCP	ATR
VCP	BRCA1
VCP	ESR1
VCP	MTOR
VCP	HSPA8
VCP	MDM2
VCP	PRKDC
VCP	SRC
VCP	TP53
VCP	TRAF6
VCP	YWHAB
VCP	YWHAG
VCP	CUL7
VCP	YWHAQ
VCP	NPM1
GABARAP	ACTB
GABARAP	HSPA5
GABARAP	UBC
GABARAP	GABARAPL2
GABARAP	YWHAZ
GABARAP	HSP90AA1
GABARAP	HSP90AB1
GABARAP	MOV10
GABARAP	NXF1
GABARAP	MYC
GABARAP	CDC5L
GABARAP	HNRNPU
GABARAP	JUN
GABARAP	EWSR1
GABARAP	HSPA8
GABARAP	PRKDC
GABARAP	YWHAQ
GABARAP	NPM1
ELAVL1	ACTB
ELAVL1	GRB2
ELAVL1	UBC
ELAVL1	ATM
ELAVL1	XPO1
ELAVL1	GABARAPL2
ELAVL1	CDK2
ELAVL1	FN1
ELAVL1	NTRK1
ELAVL1	SUMO2
ELAVL1	SUMO1
ELAVL1	VCAM1
ELAVL1	SIRT7
ELAVL1	CSNK2A1
ELAVL1	MYC
ELAVL1	COPS5
ELAVL1	YWHAH
ELAVL1	CDC5L
ELAVL1	JUN
ELAVL1	RNF2
ELAVL1	EED
ELAVL1	SNW1
ELAVL1	OBSL1
ELAVL1	CCDC8
ELAVL1	EWSR1
ELAVL1	POLR2A
ELAVL1	PRKDC
ELAVL1	TP53
ELAVL1	YWHAB
ELAVL1	YWHAG
ELAVL1	CUL7
ELAVL1	YWHAQ
ELAVL1	GSK3B
ELAVL1	HDAC1
ELAVL1	VCP
ELAVL1	GABARAP
SUMO3	ACTB
SUMO3	HSPA5
SUMO3	UBC
SUMO3	XPO1
SUMO3	HSP90AA1
SUMO3	HSP90AB1
SUMO3	MOV10
SUMO3	NEDD8
SUMO3	SUMO2
SUMO3	SUMO1
SUMO3	NXF1
SUMO3	MYC
SUMO3	HNRNPU
SUMO3	JUN
SUMO3	BRCA1
SUMO3	EP300
SUMO3	EWSR1
SUMO3	HSPA8
SUMO3	PRKDC
SUMO3	TP53
SUMO3	HDAC1
SUMO3	NPM1
SUMO3	VCP
CUL3	ACTB
CUL3	APP
CUL3	GRB2
CUL3	HSPA5
CUL3	UBC
CUL3	GABARAPL2
CUL3	PRKACA
CUL3	YWHAZ
CUL3	HSP90AA1
CUL3	HSP90AB1
CUL3	MOV10
CUL3	NEDD8
CUL3	NTRK1
CUL3	SUMO2
CUL3	NXF1
CUL3	COPS5
CUL3	YWHAH
CUL3	CDC5L
CUL3	HNRNPU
CUL3	SNW1
CUL3	ESR1
CUL3	EWSR1
CUL3	HSPA8
CUL3	PRKDC
CUL3	YWHAB
CUL3	YWHAG
CUL3	YWHAQ
CUL3	ILK
CUL3	NPM1
CUL3	VCP
CUL3	GABARAP
CUL3	ELAVL1
CUL3	CALM1
CUL3	SUMO3
GABARAPL1	ACTB
GABARAPL1	HSPA5
GABARAPL1	UBC
GABARAPL1	XPO1
GABARAPL1	GABARAPL2
GABARAPL1	YWHAZ
GABARAPL1	HSP90AA1
GABARAPL1	HSP90AB1
GABARAPL1	MOV10
GABARAPL1	NXF1
GABARAPL1	CDC5L
GABARAPL1	HNRNPU
GABARAPL1	EWSR1
GABARAPL1	HSPA8
GABARAPL1	POLR2A
GABARAPL1	PRKDC
GABARAPL1	YWHAB
GABARAPL1	NPM1
GABARAPL1	GABARAP
GABARAPL1	ELAVL1
GABARAPL1	CUL3
CUL1	ACTB
CUL1	HSPA5
CUL1	FBXO6
CUL1	UBC
CUL1	YWHAZ
CUL1	CDK2
CUL1	HSP90AA1
CUL1	HSP90AB1
CUL1	NEDD8
CUL1	NTRK1
CUL1	SUMO2
CUL1	NXF1
CUL1	MYC
CUL1	IKBKG
CUL1	COPS5
CUL1	CDC5L
CUL1	HNRNPU
CUL1	EED
CUL1	SNW1
CUL1	ESR1
CUL1	EWSR1
CUL1	HSPA8
CUL1	MDM2
CUL1	TRAF6
CUL1	ILK
CUL1	NPM1
CUL1	VCP
CUL1	ELAVL1
CUL1	CALM1
CUL1	CUL3
AKT1	ACTB
AKT1	APP
AKT1	HSPA5
AKT1	UBC
AKT1	ATM
AKT1	EGFR
AKT1	PRKACA
AKT1	YWHAZ
AKT1	CDK2
AKT1	HSP90AA1
AKT1	HSP90AB1
AKT1	CSNK2A1
AKT1	IKBKG
AKT1	JUN
AKT1	BRCA1
AKT1	EP300
AKT1	ESR1
AKT1	MTOR
AKT1	HSPA8
AKT1	MDM2
AKT1	PRKDC
AKT1	SRC
AKT1	TRAF6
AKT1	YWHAG
AKT1	GSK3B
AKT1	ILK
AKT1	NPM1
AKT1	VCP
AKT1	CALM1
CAND1	ACTB
CAND1	HSPA5
CAND1	UBC
CAND1	UBD
CAND1	YWHAZ
CAND1	CDK2
CAND1	FN1
CAND1	HSP90AA1
CAND1	HSP90AB1
CAND1	MOV10
CAND1	NEDD8
CAND1	NTRK1
CAND1	SUMO2
CAND1	SUMO1
CAND1	NXF1
CAND1	COPS5
CAND1	CDC5L
CAND1	HNRNPU
CAND1	JUN
CAND1	MCM2
CAND1	SNW1
CAND1	CCDC8
CAND1	EWSR1
CAND1	HSPA8
CAND1	POLR2A
CAND1	NPM1
CAND1	ELAVL1
CAND1	SUMO3
CAND1	CUL3
CAND1	CUL1
XPO6	ACTB
XPO6	UBC
XPO6	EGFR
XPO6	SNW1
XPO6	GSK3B
FPR1	ACTB
FPR1	ATM
FPR1	XPO1
FPR1	MTOR
FPR1	PRKDC
FPR1	GCN1
FPR1	HIP1R
FPR1	XPO6
TNPO1	ACTB
TNPO1	GRB2
TNPO1	UBC
TNPO1	EGFR
TNPO1	YWHAZ
TNPO1	ITGA4
TNPO1	NEDD8
TNPO1	NTRK1
TNPO1	TAF1
TNPO1	VCAM1
TNPO1	NXF1
TNPO1	SIRT7
TNPO1	MYC
TNPO1	CDC5L
TNPO1	OBSL1
TNPO1	CCDC8
TNPO1	CUL7
TNPO1	GPR45
TNPO1	ELAVL1
TNPO1	HNRNPA1
TUBA1A	ACTB
TUBA1A	FBXO6
TUBA1A	UBC
TUBA1A	EGFR
TUBA1A	YWHAZ
TUBA1A	HSP90AA1
TUBA1A	HSP90AB1
TUBA1A	NEDD8
TUBA1A	NTRK1
TUBA1A	SUMO2
TUBA1A	SUMO1
TUBA1A	MYC
TUBA1A	IKBKG
TUBA1A	YWHAH
TUBA1A	HNRNPU
TUBA1A	JUN
TUBA1A	MCM2
TUBA1A	ESR1
TUBA1A	HSPA8
TUBA1A	TP53
TUBA1A	YWHAB
TUBA1A	YWHAG
TUBA1A	YWHAQ
TUBA1A	GPR45
TUBA1A	GSK3B
TUBA1A	NPM1
TUBA1A	VCP
TUBA1A	ELAVL1
TUBA1A	SUMO3
TUBA1A	CUL3
TUBA1A	HLA-B
TUBA1A	CUL1
TUBA1A	CHRM4
TUBA1A	HNRNPA1
EGFR	APP
EGFR	GRB2
EGFR	HSPA5
EGFR	FBXO6
EGFR	UBC
EGFR	ATM
IFI16	APP
IFI16	UBC
IFI16	MOV10
IFI16	SUMO2
IFI16	SUMO1
IFI16	NXF1
IFI16	CSNK2A1
IFI16	HNRNPU
RNF2	APP
RNF2	UBC
RNF2	XPO1
RNF2	UBD
RNF2	MOV10
RNF2	NEDD8
RNF2	SUMO2
RNF2	CSNK2A1
RNF2	CDC5L
RNF2	HNRNPU
OBSL1	APP
OBSL1	HSPA5
OBSL1	UBC
OBSL1	XPO1
OBSL1	YWHAZ
OBSL1	HSP90AB1
OBSL1	SUMO1
OBSL1	NXF1
OBSL1	CSNK2A1
OBSL1	CDC5L
OBSL1	HNRNPU
OBSL1	MCM2
OBSL1	SNW1
YWHAG	APP
YWHAG	GRB2
YWHAG	FBXO6
YWHAG	UBC
YWHAG	XPO1
YWHAG	YWHAZ
YWHAG	CDK2
YWHAG	FN1
YWHAG	ITGA4
YWHAG	NEDD8
YWHAG	NTRK1
YWHAG	SUMO2
YWHAG	SUMO1
YWHAG	VCAM1
YWHAG	BAG3
YWHAG	COPS5
YWHAG	YWHAH
YWHAG	CDC5L
YWHAG	MCM2
YWHAG	CCDC8
YWHAG	EWSR1
YWHAG	HSPA8
YWHAG	PRKDC
YWHAG	SRC
YWHAG	TP53
YWHAG	YWHAB
CUL7	APP
CUL7	HSPA5
CUL7	UBC
CUL7	YWHAZ
CUL7	HSP90AB1
CUL7	NEDD8
CUL7	SUMO1
CUL7	SIRT7
CUL7	CSNK2A1
CUL7	CDC5L
CUL7	HNRNPU
CUL7	SNW1
CUL7	OBSL1
CUL7	CCDC8
CUL7	EWSR1
CUL7	POLR2A
CUL7	PRKDC
CUL7	TP53
CUL7	YWHAB
CUL7	YWHAG
VIPR2	APP
VIPR2	MTOR
VIPR2	TP53
PNKD	APP
PNKD	UBC
PNKD	ILK
PNKD	TNPO2
PNKD	SAAL1
PDS5B	APP
PDS5B	UBC
PDS5B	CDK2
PDS5B	NTRK1
PDS5B	SUMO1
PDS5B	SIRT7
PDS5B	MYC
PDS5B	RNF2
PDS5B	EED
PDS5B	OBSL1
PDS5B	CHRM4
PDS5B	CD70
PDS5B	VIPR2
PDS5B	GPR17
PDS5B	CXCR4
PDS5B	APLNR
VAC14	APP
VAC14	EGFR
VAC14	XPO1
VAC14	NTRK1
VAC14	GPR17
VAC14	COMTD1
VAC14	MEOX2
VAC14	BSG
FAM114A2	APP
FAM114A2	UBC
FAM114A2	COPS5
FAM114A2	EWSR1
FAM114A2	ELAVL1
FAM114A2	GPR17
FAM114A2	SIGLECL1
FAM114A2	EPHA1
NTRK1	GRB2
NTRK1	HSPA5
NTRK1	UBC
NTRK1	EGFR
NTRK1	XPO1
NTRK1	YWHAZ
NTRK1	CDK2
NTRK1	HSP90AA1
NTRK1	HSP90AB1
NTRK1	MOV10
TAF1	GRB2
TAF1	UBC
TAF1	ATM
TAF1	CDK2
TAF1	MOV10
TAF1	SUMO2
BAG3	GRB2
BAG3	UBC
BAG3	YWHAZ
BAG3	HSP90AA1
BAG3	HSP90AB1
BAG3	TAF1
BAG3	NXF1
GPR45	GRB2
GPR45	ATM
GPR45	XPO1
GPR45	TAF1
GPR45	ATR
GPR45	MTOR
CALM1	GRB2
CALM1	UBC
CALM1	E2F4
CALM1	EGFR
CALM1	PRKACA
CALM1	YWHAZ
CALM1	HSP90AA1
CALM1	MOV10
CALM1	TAF1
CALM1	NXF1
CALM1	CSNK2A1
CALM1	MYC
CALM1	IKBKG
CALM1	CDC5L
CALM1	MCM2
CALM1	RNF2
CALM1	SNW1
CALM1	OBSL1
CALM1	CCDC8
CALM1	ESR1
CALM1	EWSR1
CALM1	TRAF6
CALM1	CUL7
CALM1	YWHAQ
CALM1	ELAVL1
CHRM4	GRB2
CHRM4	XPO1
CHRM4	PRKDC
CHRM4	GCN1
CHRM4	XPO6
TNFRSF1A	GRB2
TNFRSF1A	HSPA5
TNFRSF1A	UBC
TNFRSF1A	EGFR
TNFRSF1A	HSP90AA1
TNFRSF1A	SUMO1
TNFRSF1A	IKBKG
TNFRSF1A	ATR
TNFRSF1A	HSPA8
TNFRSF1A	PRKDC
TNFRSF1A	SRC
TNFRSF1A	TRAF6
TNFRSF1A	ELAVL1
TNFRSF1A	CALM1
TNFRSF1A	GCN1
HSPA1A	GRB2
HSPA1A	HSPA5
HSPA1A	FBXO6
HSPA1A	UBC
HSPA1A	EGFR
HSPA1A	UBD
[truncated: 1,242 more rows]

## Sheet: S3
Table S3. The scores of candidates using NP
Drugs	ZNP-score	P-value
DB00001	1.465	0.885
DB00002	-0.379	0.301
DB00004	-0.519	0.248
DB00005	1.279	0.879
DB00006	1.465	0.885
DB00007	0.922	0.912
DB00008	-0.212	0.446
DB00009	1.484	0.931
DB00010	0.922	0.912
DB00011	-0.212	0.446
DB00012	0.02	0.756
DB00013	2.623	0.993
DB00014	1.474	0.885
DB00015	1.484	0.931
DB00016	0.02	0.756
DB00017	0.663	0.68
DB00018	-0.212	0.446
DB00019	-0.128	0.671
DB00020	1.504	0.922
DB00021	0.638	0.648
DB00022	-0.212	0.446
DB00024	-0.289	0.516
DB00025	0.314	0.625
DB00026	-0.795	0.266
DB00028	2.017	0.978
DB00029	1.484	0.931
DB00030	1.73	0.945
DB00031	0.231	0.603
DB00032	0.262	0.808
DB00033	-1.313	0.024
DB00034	-0.212	0.446
DB00035	-0.493	0.236
DB00036	0.064	0.489
DB00038	0.156	0.442
DB00039	2.974	1
DB00040	-0.949	0.137
DB00041	-0.519	0.248
DB00042	1.257	0.902
DB00043	0.931	0.861
DB00044	0.992	0.784
DB00045	0.345	0.722
DB00046	0.54	0.654
DB00047	0.54	0.654
DB00048	2.67	0.996
DB00050	1.474	0.885
DB00051	1.412	0.913
DB00052	-0.053	0.694
DB00054	1.89	0.974
DB00055	1.271	0.882
DB00056	2.082	0.986
DB00058	1.451	0.875
DB00060	-0.212	0.446
DB00061	-0.174	0.346
DB00062	1.464	0.95
DB00063	0.984	0.823
DB00064	1.464	0.95
DB00065	-0.634	0.242
DB00066	-0.238	0.676
DB00067	-0.493	0.236
DB00068	-0.212	0.446
DB00069	-0.212	0.446
DB00070	0.544	0.822
DB00071	1.405	0.898
DB00072	0.059	0.489
DB00073	2.705	0.995
DB00074	2.197	0.983
DB00075	3.21	0.998
DB00078	2.705	0.995
DB00081	2.699	0.996
DB00082	-0.373	0.627
DB00083	0.498	0.853
DB00086	0.811	0.9
DB00087	2.563	0.997
DB00089	0.367	0.556
DB00091	-2.506	0.014
DB00092	2.642	0.996
DB00093	0.41	0.568
DB00094	-0.238	0.676
DB00095	2.293	0.992
DB00097	0.262	0.808
DB00098	0.36	0.622
DB00099	-0.128	0.671
DB00100	0.097	0.484
DB00102	2.101	0.981
DB00104	-1.879	0.044
DB00105	-0.212	0.446
DB00106	0.922	0.912
DB00107	-0.389	0.306
DB00108	1.741	0.975
DB00110	2.522	0.994
DB00111	2.08	0.978
DB00112	2.353	0.997
DB00113	0.18	0.562
DB00114	0.293	0.62
DB00115	0.344	0.59
DB00116	-0.795	0.214
DB00117	-1.305	0.059
DB00118	0.094	0.499
DB00119	-0.979	0.169
DB00120	-1.756	0.042
DB00121	0.568	0.711
DB00122	0.173	0.536
DB00123	-3.09	0
DB00125	-0.953	0.155
DB00126	0.769	0.769
DB00127	-1.126	0.127
DB00128	-0.627	0.26
DB00129	-2.41	0.003
DB00130	-1.868	0.013
DB00131	0.699	0.786
DB00132	0.391	0.639
DB00133	-1.242	0.092
DB00134	-0.721	0.193
DB00135	-0.831	0.167
DB00136	-0.796	0.191
DB00138	0.202	0.825
DB00139	2.17	0.981
DB00140	0.295	0.602
DB00141	1.64	0.947
DB00142	-1.054	0.136
DB00143	0.174	0.574
DB00144	0.015	0.461
DB00145	0.961	0.808
DB00146	-0.168	0.571
DB00147	-0.741	0.19
DB00148	-1.538	0.049
DB00149	-1.692	0.044
DB00150	1.215	0.916
DB00151	-0.641	0.254
DB00152	-1.224	0.074
DB00153	-0.442	0.328
DB00154	1.236	0.937
DB00155	-0.184	0.412
DB00156	-0.049	0.444
DB00157	0.782	0.761
DB00158	0.123	0.757
DB00159	-0.363	0.359
DB00160	-2.191	0.013
DB00161	-1.075	0.117
DB00162	-0.033	0.431
DB00163	0.503	0.71
DB00165	-2.815	0.007
DB00166	-0.357	0.349
DB00167	-1.425	0.076
DB00168	1.491	0.885
DB00169	-1.766	0.039
DB00170	-0.713	0.161
DB00171	-0.483	0.218
DB00172	0.086	0.515
DB00173	0.591	0.731
DB00174	-2.382	0.009
DB00175	-0.997	0.028
DB00176	-2.838	0.004
DB00177	0.212	0.694
DB00178	-0.414	0.605
DB00179	1.53	0.969
DB00180	0.167	0.557
DB00181	0.307	0.58
DB00182	1.027	0.82
DB00183	0.424	0.689
DB00184	3.093	1
DB00185	-1.348	0.061
DB00186	-0.392	0.319
DB00187	0.983	0.809
DB00188	0.84	0.786
DB00189	0.043	0.479
DB00190	1.367	0.963
DB00191	0.422	0.758
DB00192	-0.086	0.665
DB00193	-1.067	0.132
DB00194	-0.112	0.408
DB00195	0.516	0.68
DB00196	-1.039	0.127
DB00197	0.322	0.626
DB00198	0.833	0.882
DB00199	-0.752	0.221
DB00200	1.446	0.916
DB00201	-4.879	0
DB00202	1.279	0.912
DB00203	-1.887	0.026
DB00204	-0.628	0.168
DB00205	0.101	0.517
DB00206	-1.81	0.04
DB00207	-3.297	0
DB00208	-2.109	0.015
DB00209	1.491	0.941
DB00210	1.044	0.83
DB00211	-1.129	0.112
DB00212	1.707	0.967
DB00213	-2.772	0.006
DB00214	0.371	0.508
DB00215	-1.452	0.066
DB00216	0.396	0.626
DB00217	0.694	0.724
DB00218	-2.604	0.005
DB00219	-1.447	0.037
DB00220	-0.415	0.24
DB00221	0.302	0.611
DB00222	0.291	0.777
DB00223	0.008	0.536
DB00224	-0.302	0.364
DB00226	0.782	0.741
DB00227	1.101	0.892
DB00228	-1.622	0.051
DB00229	0.473	0.715
DB00230	2.045	0.986
DB00231	-0.642	0.225
DB00232	0.341	0.797
DB00233	0.279	0.608
DB00234	-1.007	0.141
DB00235	0.005	0.471
DB00236	-0.279	0.611
DB00237	1.065	0.847
DB00239	-0.379	0.317
DB00240	-0.514	0.305
DB00241	1.065	0.847
DB00242	-0.737	0.133
DB00243	-1.703	0.02
DB00244	-1.537	0.048
DB00245	-2.733	0
DB00246	-0.113	0.453
DB00247	-1.95	0.019
DB00248	1.558	0.933
DB00249	-0.209	0.51
DB00250	-2.717	0
DB00251	-0.694	0.138
DB00252	1.764	0.958
DB00253	0.167	0.557
DB00254	0.058	0.462
DB00255	1.481	0.972
DB00257	-0.368	0.29
DB00258	1.452	0.956
DB00259	-3.702	0
DB00260	-0.86	0.178
DB00261	-1.068	0.069
DB00262	0.405	0.831
DB00263	-0.693	0.114
DB00264	0.573	0.698
DB00266	0.708	0.798
DB00268	0.055	0.483
DB00269	0.66	0.751
DB00270	0.18	0.532
DB00272	0.7	0.83
DB00273	-3.68	0
DB00274	-1.023	0.005
DB00275	0.212	0.694
DB00276	-3.756	0
DB00277	0.128	0.538
DB00278	2.014	0.981
DB00279	0.351	0.625
DB00280	-0.839	0.182
DB00281	-0.593	0.186
DB00282	-0.336	0.634
DB00283	-2.961	0.001
DB00284	0.74	0.816
DB00285	-1.027	0.14
DB00286	-0.263	0.324
DB00287	-0.786	0.148
DB00288	-1.446	0.064
DB00289	0.094	0.525
DB00290	-0.651	0.195
DB00291	0.362	0.628
DB00292	0.152	0.521
DB00293	-0.99	0.146
DB00294	0.342	0.642
DB00295	-0.928	0.161
DB00296	1.495	0.948
DB00297	0.521	0.665
DB00298	0.072	0.486
DB00301	-0.058	0.715
DB00302	1.72	0.891
DB00304	0.342	0.642
DB00305	-1.318	0.227
DB00306	1.065	0.847
DB00307	1.243	0.875
DB00308	-1.458	0.06
DB00309	-0.898	0.186
DB00310	-3.52	0.001
DB00311	-3.702	0
DB00312	0.814	0.772
DB00313	0.478	0.688
DB00315	-0.042	0.531
DB00316	-3.227	0.003
DB00317	0.877	0.833
DB00318	-1.741	0.042
DB00320	-2.632	0.002
DB00321	-0.509	0.242
DB00322	-0.177	0.7
DB00323	-0.212	0.369
DB00324	0.226	0.59
DB00325	1.065	0.901
DB00327	-1.741	0.042
DB00328	0.164	0.545
DB00330	-0.704	0.2
DB00331	0.156	0.558
DB00332	0.856	0.91
DB00333	-1.356	0.089
DB00334	0.042	0.5
DB00335	0.192	0.578
DB00337	-3.723	0
DB00338	-1.717	0.032
DB00339	-0.488	0.357
DB00340	-0.799	0.183
DB00341	-0.575	0.214
DB00342	-2.392	0.025
DB00343	-0.355	0.303
DB00344	-0.258	0.346
DB00345	1.084	0.805
DB00346	-0.369	0.319
DB00347	-0.289	0.271
DB00348	-0.911	0.392
DB00349	-0.28	0.359
DB00350	-0.093	0.726
DB00351	-1.012	0.163
DB00353	-0.31	0.326
DB00354	-0.739	0.449
DB00356	-0.6	0.253
DB00357	-0.278	0.54
DB00358	0.152	0.531
DB00359	-0.405	0.334
DB00360	-0.569	0.234
DB00361	-0.32	0.288
DB00363	-1.928	0.011
DB00364	2.032	0.986
DB00365	-0.717	0.171
DB00366	0.965	0.88
DB00367	0.609	0.749
DB00368	0.324	0.65
DB00370	1.657	0.938
DB00371	-1.12	0.114
DB00372	-0.963	0.156
DB00373	0.554	0.677
DB00374	0.587	0.686
DB00376	-3.719	0.001
DB00377	-0.407	0.274
DB00378	-0.335	0.35
DB00379	-0.35	0.315
DB00380	-0.771	0.204
DB00381	-0.815	0.186
DB00382	2.926	0.996
DB00383	0.856	0.91
DB00384	0.561	0.727
DB00385	-0.793	0.208
DB00387	-1.348	0.061
DB00388	0.746	0.728
DB00389	-1.065	0.315
DB00390	0.607	0.721
DB00391	-2.234	0.008
DB00392	0.607	0.701
DB00393	0.555	0.718
DB00394	0.287	0.618
DB00395	-0.85	0.158
DB00396	0.77	0.813
DB00397	0.969	0.811
DB00398	1.706	0.958
DB00399	-3.297	0
DB00400	-0.503	0.287
DB00401	-1.095	0.126
DB00402	-0.342	0.31
DB00403	0.831	0.846
DB00404	-0.663	0.238
DB00405	-0.542	0.283
DB00406	-0.239	0.304
DB00407	1.331	0.871
DB00408	-0.336	0.351
DB00409	-1.867	0.034
DB00410	-0.153	0.566
DB00411	-0.811	0.185
DB00412	0.391	0.619
DB00413	0.822	0.766
DB00414	-0.983	0.349
DB00415	-1.464	0.068
DB00416	1.122	0.95
DB00417	-0.248	0.371
DB00418	1.471	0.917
DB00419	-0.278	0.351
DB00420	-2.387	0.008
DB00421	2.251	0.995
DB00422	1.594	0.947
DB00423	1.077	0.863
DB00424	-0.903	0.162
DB00425	-1.019	0.097
DB00427	-0.079	0.405
DB00428	-0.044	0.735
DB00429	0.821	0.732
DB00431	-0.269	0.318
DB00432	-0.177	0.7
DB00433	-0.48	0.241
DB00434	-0.514	0.239
DB00435	-0.277	0.635
DB00436	0.794	0.894
DB00437	-0.454	0.332
DB00439	-0.494	0.244
DB00440	-0.984	0.154
DB00441	-1.585	0.064
DB00443	1.016	0.87
DB00444	-2.261	0.01
DB00445	4.135	1
DB00446	-0.241	0.602
DB00448	-2.44	0.008
DB00449	0.851	0.748
DB00450	-1.089	0.119
DB00451	-0.959	0.155
DB00452	-0.366	0.339
DB00454	-2.078	0.013
DB00455	-1.83	0.032
DB00456	-1.005	0.169
DB00457	-1.528	0.054
DB00458	-1.614	0.049
DB00459	0.569	0.686
DB00461	0.229	0.725
DB00462	0.856	0.91
DB00463	1.065	0.847
DB00464	3.139	0.976
DB00465	0.369	0.622
DB00466	0.227	0.611
DB00467	-2.999	0.001
DB00468	-0.912	0.167
DB00469	-0.28	0.642
DB00470	0.216	0.54
DB00471	-0.075	0.415
DB00472	-1.52	0.035
DB00473	-0.059	0.693
DB00474	0.288	0.535
DB00475	0.122	0.532
DB00476	-1.087	0.13
DB00477	-0.387	0.241
DB00478	2.34	0.951
DB00479	0.729	0.793
DB00480	-0.433	0.306
DB00481	-0.381	0.247
DB00482	-2.334	0.007
DB00483	0.285	0.566
DB00484	1.285	0.926
DB00485	0.452	0.64
DB00486	2.114	0.942
DB00487	-2.706	0.003
DB00488	0.327	0.544
DB00489	0.275	0.603
DB00490	-1.548	0.063
DB00491	0.371	0.606
DB00492	-0.937	0.366
DB00493	1.156	0.868
DB00494	0.123	0.506
DB00495	-0.336	0.36
DB00496	-0.285	0.388
DB00497	-1.225	0.111
DB00498	0.909	0.902
DB00499	-0.552	0.303
DB00500	0.655	0.769
DB00501	3.056	0.971
DB00502	-0.543	0.232
DB00503	-2.087	0.02
DB00504	-1.234	0.048
DB00505	0.856	0.91
DB00507	-0.121	0.398
DB00508	-1.062	0.128
DB00509	-0.292	0.34
DB00511	-1.086	0.011
DB00512	0.316	0.577
DB00513	6.09	1
DB00514	-1.181	0.126
DB00515	0.096	0.489
DB00517	0.856	0.91
DB00518	-1.811	0.019
DB00519	-0.937	0.366
DB00521	0.413	0.663
DB00522	0.149	0.784
DB00523	1.302	0.888
DB00524	-4.201	0
DB00525	0.342	0.852
DB00527	0.276	0.555
DB00528	1.594	0.906
DB00530	2.042	0.977
DB00531	-0.525	0.256
DB00533	0.833	0.834
DB00534	1.164	0.839
DB00535	-0.9	0.122
DB00536	1.23	0.883
DB00537	-3.975	0
DB00539	-0.226	0.334
DB00540	-1.312	0.089
DB00541	-0.9	0.105
DB00542	-0.937	0.366
DB00543	-1.099	0.115
DB00544	-1.109	0.085
DB00545	0.534	0.658
DB00546	-0.243	0.373
DB00547	-0.596	0.274
DB00548	-0.3	0.647
DB00549	-0.348	0.296
DB00550	2.843	0.991
DB00551	-0.329	0.613
DB00552	-0.639	0.485
DB00553	0.335	0.811
DB00554	0.08	0.439
DB00555	0.306	0.576
DB00557	-0.923	0.013
DB00558	0.063	0.778
DB00559	-1.597	0.034
DB00560	-0.058	0.715
DB00561	1.763	0.906
DB00562	-1.745	0.019
DB00563	-0.389	0.293
DB00564	0.834	0.781
DB00565	1.122	0.95
DB00566	-0.284	0.384
DB00567	1.506	0.955
DB00568	-2.227	0.009
DB00569	0.324	0.836
DB00570	-0.684	0.162
DB00571	-1.083	0.129
DB00572	0.334	0.603
DB00573	-0.304	0.299
DB00574	-0.542	0.287
DB00575	1.559	0.932
DB00578	0.494	0.847
DB00579	-1.432	0.08
DB00580	-3.948	0
DB00582	-0.496	0.326
DB00583	-0.457	0.3
DB00584	-0.736	0.155
DB00585	0.843	0.724
DB00586	1.639	0.947
DB00587	2.259	0.981
DB00588	-0.817	0.192
DB00589	1.021	0.827
DB00590	0.265	0.577
DB00591	0.008	0.536
DB00592	-1.122	0.226
DB00593	-0.289	0.271
DB00594	1.102	0.845
DB00595	-0.318	0.396
DB00596	-0.514	0.305
DB00598	-0.052	0.478
DB00599	0.751	0.743
DB00600	0.044	0.722
DB00601	-0.49	0.391
DB00602	-1.057	0.119
DB00603	1.054	0.88
DB00604	-0.864	0.183
DB00605	0.292	0.608
DB00606	3.791	1
DB00607	0.392	0.748
DB00608	-0.871	0.183
DB00610	1.454	0.931
DB00611	-1.741	0.042
DB00612	0.516	0.68
DB00613	-1.19	0.115
DB00614	-1.08	0.08
DB00615	-1.073	0.091
DB00616	-0.436	0.286
DB00617	1.011	0.834
DB00618	0.914	0.85
DB00619	0.419	0.632
DB00620	0.38	0.669
DB00621	-0.662	0.245
DB00622	-0.725	0.158
DB00623	-0.877	0.126
DB00624	0.222	0.57
DB00625	-0.043	0.715
DB00626	-0.287	0.328
DB00627	0.444	0.846
DB00628	-0.392	0.319
DB00629	0.494	0.651
DB00630	0.689	0.726
DB00631	-2.741	0.002
DB00633	4.931	0.996
DB00634	-0.502	0.286
DB00635	-1.025	0.138
DB00636	1.523	0.887
DB00637	-0.114	0.333
DB00639	-1.08	0.08
DB00640	-2.53	0.002
DB00641	-2.126	0.02
DB00642	-2.621	0.007
DB00643	-1.29	0.044
DB00644	0.922	0.912
DB00645	0.385	0.631
DB00647	-2.146	0.025
DB00648	-0.114	0.408
DB00649	0.173	0.608
DB00650	-0.313	0.345
DB00651	-1.067	0.112
DB00652	-1.643	0.059
DB00653	-1.279	0.09
DB00654	-0.698	0.192
DB00655	0.963	0.869
DB00656	-1.14	0.123
DB00657	3.315	1
DB00659	0.91	0.79
DB00661	0.097	0.512
DB00663	-0.514	0.305
DB00665	-0.364	0.349
DB00666	0.922	0.912
DB00667	-0.489	0.563
DB00668	-0.613	0.277
DB00669	0.069	0.475
DB00670	-1.338	0.071
DB00671	-0.585	0.227
DB00672	0.405	0.674
DB00673	0.509	0.7
DB00674	3.917	1
DB00675	0.141	0.505
DB00677	0.077	0.475
DB00678	-0.823	0.183
DB00679	0.005	0.442
DB00680	-0.086	0.665
DB00682	-0.144	0.423
DB00683	-0.72	0.225
DB00685	0.39	0.647
DB00686	2.831	0.985
DB00687	0.038	0.533
DB00688	-1.083	0.143
DB00690	-0.436	0.311
DB00691	-0.628	0.496
DB00692	-2.061	0.025
DB00693	-0.872	0.151
DB00694	2.879	1
DB00695	-3.827	0
DB00696	1.466	0.946
DB00697	1.303	0.937
DB00698	-0.802	0.209
DB00699	1.454	0.931
DB00700	-0.314	0.362
DB00701	-0.637	0.161
DB00703	-2.498	0.013
DB00704	-1.853	0.042
DB00705	-0.539	0.389
DB00706	0.702	0.723
DB00707	1.571	0.951
DB00708	-2.038	0.031
DB00709	-0.032	0.46
DB00710	-0.336	0.634
DB00711	-0.582	0.263
DB00712	-0.971	0.126
DB00713	-1.262	0.09
DB00714	0.066	0.494
DB00716	-1.587	0.026
DB00717	0.988	0.88
DB00718	0.501	0.646
DB00719	-1.353	0.226
DB00720	-1.844	0.025
DB00721	0.084	0.506
DB00722	0.786	0.852
DB00723	2.459	0.96
DB00724	-0.549	0.235
DB00725	-1.348	0.061
DB00726	1.105	0.845
DB00727	-0.927	0.368
DB00728	-0.186	0.416
DB00729	0.168	0.803
DB00730	-0.284	0.37
DB00731	-0.283	0.343
DB00732	1.122	0.95
DB00733	2.691	0.969
DB00734	-0.921	0.176
DB00735	0.024	0.458
DB00736	-0.167	0.676
DB00737	0.997	0.919
DB00738	0.249	0.589
DB00739	-0.553	0.197
DB00740	-1.014	0.137
DB00741	0.829	0.831
DB00744	-0.748	0.193
DB00745	0.257	0.739
DB00746	-0.685	0.217
DB00747	-0.222	0.395
DB00748	-1.353	0.226
DB00749	-0.445	0.304
DB00750	0.574	0.685
DB00751	-0.664	0.215
DB00752	-0.506	0.287
DB00753	-0.223	0.327
DB00754	0.819	0.902
DB00755	2.034	0.987
DB00756	1.763	0.98
DB00757	-0.407	0.274
DB00758	2.046	0.948
DB00759	-1.16	0.105
DB00761	2.027	0.981
DB00762	-2.202	0.006
DB00763	0.747	0.853
DB00764	-0.422	0.313
DB00765	1.019	0.792
DB00767	-2.666	0.008
DB00768	2.36	0.991
DB00769	-0.514	0.305
DB00770	1.062	0.842
DB00771	0.856	0.91
DB00772	0.223	0.556
DB00773	0.242	0.591
DB00774	-4.852	0
DB00775	1.771	0.917
DB00776	-0.086	0.665
DB00777	-0.585	0.261
DB00778	-0.197	0.7
DB00779	1.11	0.9
DB00780	0.038	0.481
DB00782	-3.124	0.001
DB00783	2.081	0.997
DB00784	-1.566	0.064
DB00785	-1.348	0.061
DB00786	1.568	0.943
DB00787	-0.303	0.658
DB00788	-0.019	0.457
DB00789	-0.28	0.684
DB00790	0.12	0.749
DB00792	-1.353	0.226
DB00793	-2.123	0.02
DB00794	1.065	0.847
DB00795	0.597	0.733
DB00796	-0.751	0.174
DB00797	0.712	0.877
DB00798	0.73	0.804
DB00799	0.349	0.589
DB00800	-1.403	0.085
DB00801	-0.28	0.359
DB00802	-2.023	0.017
DB00803	0.305	0.629
DB00804	-2.333	0.016
DB00805	0.351	0.612
DB00806	-1.232	0.097
DB00807	-1.085	0.02
DB00808	-4.35	0
DB00809	-0.85	0.166
DB00810	-1.28	0.077
DB00811	-2.663	0.003
DB00812	-0.01	0.468
DB00813	-2.578	0.013
DB00814	-0.28	0.642
DB00816	0.171	0.625
DB00818	-0.003	0.49
DB00819	-1.939	0.021
DB00820	-0.458	0.323
DB00821	-0.28	0.642
DB00822	-2.556	0.015
DB00823	0.221	0.568
DB00824	-0.84	0.167
DB00825	-0.096	0.721
DB00827	-0.703	0.45
DB00829	-1.017	0.139
DB00830	-0.036	0.699
DB00831	-2.912	0.007
DB00833	-1.999	0.038
DB00834	1.062	0.93
DB00835	-3.438	0.001
DB00836	-0.321	0.323
DB00837	-0.225	0.658
DB00838	-0.514	0.305
DB00839	-0.4	0.516
DB00841	-1.176	0.06
DB00842	-0.648	0.254
DB00843	-1.356	0.081
DB00844	-1.741	0.042
DB00845	-0.555	0.246
DB00846	0.008	0.536
DB00847	-2.027	0.016
DB00848	0.519	0.855
DB00849	0.397	0.596
DB00850	-2.024	0.019
DB00851	0.242	0.555
DB00852	1.56	0.971
DB00854	-1.741	0.042
DB00855	-0.367	0.524
DB00857	-1.998	0.012
DB00858	-0.662	0.245
DB00859	-0.144	0.727
DB00860	-0.432	0.337
DB00861	0.241	0.567
DB00862	-0.889	0.182
DB00863	3.785	0.992
DB00864	-3.539	0
DB00865	-0.367	0.317
DB00866	1.028	0.882
DB00867	0.096	0.54
DB00868	-0.086	0.665
DB00869	-3.702	0
DB00870	0.202	0.803
DB00871	0.459	0.665
DB00872	-0.831	0.119
DB00873	-0.514	0.305
DB00875	-0.78	0.198
DB00876	0.212	0.694
DB00877	-3.298	0
DB00878	-0.78	0.19
DB00879	0.173	0.608
DB00880	0.728	0.885
DB00881	-0.464	0.261
DB00882	-1.039	0.08
DB00883	-0.927	0.368
DB00884	-0.336	0.634
DB00886	-0.436	0.286
DB00887	-2.654	0.002
DB00888	-0.134	0.724
DB00889	0.884	0.784
DB00890	0.342	0.64
DB00892	-0.254	0.275
DB00893	1.879	0.965
DB00894	0.901	0.809
DB00895	0.47	0.822
DB00896	-0.183	0.411
DB00897	-0.272	0.363
DB00898	2.154	0.995
DB00899	-1.741	0.042
DB00900	-0.359	0.346
DB00901	0.171	0.625
DB00902	-1.353	0.226
DB00903	-1.624	0.052
DB00904	-0.514	0.284
DB00905	-0.635	0.221
DB00906	1.184	0.843
DB00907	-0.469	0.292
DB00908	-0.939	0.169
DB00909	-1.515	0.059
DB00910	-0.168	0.571
DB00912	-0.622	0.182
DB00913	-1.234	0.048
DB00914	-0.246	0.379
DB00915	-0.216	0.333
DB00916	-0.279	0.611
DB00917	1.264	0.883
DB00918	0.654	0.876
DB00920	-2.529	0.005
DB00921	-1.464	0.078
DB00922	0.841	0.814
DB00923	-0.827	0.254
DB00924	-2.409	0.008
DB00925	0.52	0.718
DB00926	0.941	0.801
DB00927	-1.027	0.126
DB00928	0.84	0.827
DB00929	-0.92	0.13
DB00931	-1.244	0.104
DB00932	-0.997	0.104
DB00933	-2.689	0.002
DB00934	-3.784	0
DB00935	-1.037	0.134
DB00936	-4.583	0
DB00937	-0.488	0.507
DB00938	0.491	0.653
DB00939	0.54	0.727
DB00940	0.97	0.786
DB00941	2.691	0.969
DB00942	0.533	0.616
DB00943	0.078	0.514
DB00944	2.691	0.969
DB00945	1.867	0.993
DB00946	0.046	0.731
DB00947	0.754	0.795
DB00948	-0.64	0.256
DB00949	0.908	0.871
DB00950	-1.315	0.011
DB00951	-0.214	0.632
DB00952	-0.042	0.531
DB00953	-0.167	0.383
DB00956	-1.741	0.042
DB00957	0.219	0.554
DB00959	-0.596	0.274
DB00960	0.895	0.781
DB00961	1.495	0.948
DB00962	-0.171	0.694
DB00963	-0.28	0.642
DB00964	3.591	0.991
DB00966	0.521	0.639
DB00967	-1.761	0.042
DB00968	-0.996	0.06
DB00969	0.106	0.49
DB00970	-0.822	0.142
DB00972	-1.877	0.021
DB00973	1.692	0.956
DB00974	-0.734	0.446
DB00975	-1.381	0.088
DB00976	-0.717	0.171
DB00977	1.573	0.969
DB00978	-2.604	0.005
DB00979	0.494	0.847
DB00980	0.752	0.77
DB00981	2.981	0.998
DB00982	0.797	0.8
DB00983	-0.258	0.358
DB00984	0.009	0.482
DB00985	-2.985	0.001
DB00986	-1.348	0.061
DB00987	0.805	0.767
DB00988	-0.012	0.519
DB00989	2.691	0.969
DB00990	-0.185	0.4
DB00991	-2.055	0.012
DB00992	2.392	0.951
DB00993	-0.616	0.255
DB00994	-0.935	0.096
DB00995	0.391	0.654
DB00996	1.721	0.957
DB00997	0.44	0.674
DB00998	0.007	0.66
DB00999	-3.961	0
DB01001	0.996	0.801
DB01002	0.006	0.476
DB01003	0.907	0.79
DB01004	-0.085	0.719
DB01005	-1.069	0.007
DB01006	1.586	0.904
DB01007	0.663	0.671
DB01008	1.91	0.925
DB01009	-1.046	0.103
DB01010	2.691	0.969
DB01011	-0.606	0.508
DB01012	-0.845	0.419
DB01013	-0.643	0.259
DB01014	-0.694	0.204
DB01015	-0.734	0.092
DB01016	-0.421	0.323
DB01017	0.551	0.681
DB01018	-0.17	0.39
DB01019	-1.02	0.103
DB01020	-0.412	0.542
DB01021	-5.013	0
DB01022	-0.533	0.231
DB01023	0.614	0.751
DB01024	-0.062	0.483
DB01025	1.243	0.888
DB01026	-0.092	0.419
DB01028	-1.062	0.13
DB01029	-0.537	0.216
DB01030	-0.013	0.501
DB01031	-0.329	0.613
DB01032	-0.195	0.366
DB01033	-0.741	0.159
DB01034	-2.536	0.001
DB01035	-1.589	0.063
DB01036	-3.268	0.002
DB01037	-0.163	0.523
DB01038	2.812	0.973
DB01039	-0.686	0.223
DB01041	0.603	0.74
DB01042	-0.243	0.382
DB01043	1.32	0.901
DB01044	-0.497	0.25
DB01045	-0.067	0.43
DB01046	-0.162	0.668
DB01047	-0.022	0.493
DB01048	0.173	0.608
DB01049	0.398	0.625
DB01050	1.274	0.891
DB01051	-0.937	0.366
DB01053	0.52	0.655
DB01054	-0.541	0.263
DB01055	-0.094	0.538
DB01056	-0.086	0.665
DB01057	2.691	0.969
DB01058	-0.854	0.367
DB01059	-1.463	0.078
DB01060	2.047	0.957
DB01062	-3.698	0
DB01063	-0.276	0.37
DB01064	2.108	0.993
DB01065	0.101	0.525
DB01067	-0.476	0.232
DB01068	-1.15	0.112
DB01069	-0.042	0.432
DB01070	-0.168	0.571
DB01071	-2.755	0.004
DB01072	-1.195	0.093
DB01073	-0.189	0.367
DB01074	-0.891	0.117
DB01075	-1.523	0.061
DB01076	0.981	0.881
DB01077	0.306	0.664
DB01078	-1.086	0.011
DB01079	-0.314	0.35
DB01080	-0.014	0.755
DB01081	-2.199	0.029
DB01082	0.574	0.704
DB01083	-2.907	0
DB01084	-1.353	0.226
DB01085	-1.348	0.061
DB01086	1.495	0.948
DB01087	-0.975	0.115
DB01088	-0.02	0.459
DB01089	-0.528	0.306
DB01090	6.588	0.999
DB01091	-2.299	0.007
DB01092	-0.135	0.36
DB01094	0.807	0.812
DB01095	-0.985	0.141
DB01097	0.327	0.61
DB01098	-0.391	0.297
DB01099	-0.667	0.258
DB01100	-1.342	0.053
DB01101	-0.177	0.7
DB01102	0.516	0.68
DB01103	-1.618	0.029
DB01104	-2.003	0.026
DB01105	-0.65	0.223
DB01106	-0.79	0.052
DB01107	0.043	0.479
DB01108	1.177	0.893
DB01109	3.15	1
DB01110	-0.398	0.248
DB01112	-0.884	0.164
DB01113	0.512	0.679
DB01114	-2.212	0.014
DB01115	0.336	0.655
DB01116	1.413	0.945
DB01117	-0.523	0.251
DB01118	-0.486	0.221
DB01119	-1.113	0.128
DB01120	0.509	0.856
DB01121	0.141	0.43
DB01122	2.691	0.969
DB01123	1.465	0.885
DB01124	0.306	0.607
DB01125	-0.71	0.208
DB01126	0.162	0.568
DB01127	-0.477	0.215
DB01128	-0.401	0.335
DB01129	-1.472	0.051
DB01130	0.252	0.601
DB01131	-0.502	0.286
DB01132	0.291	0.597
DB01133	-0.904	0.165
DB01134	-0.579	0.282
DB01135	0.425	0.583
DB01136	0.104	0.52
DB01137	-4.272	0
DB01138	-2.186	0.018
DB01139	-2.848	0.001
DB01140	3.721	0.996
DB01142	-2.132	0.013
DB01143	-0.374	0.317
DB01144	-3.702	0
DB01146	0.052	0.744
DB01148	-0.441	0.32
DB01149	-0.394	0.319
DB01151	1.08	0.841
DB01153	-1.091	0.084
DB01154	1.684	0.928
DB01156	1	0.848
DB01157	-0.307	0.344
DB01158	-0.206	0.439
DB01159	-0.665	0.241
DB01160	-0.052	0.451
DB01161	0.639	0.779
DB01162	0.208	0.566
DB01164	-0.461	0.525
DB01165	-2.761	0.004
DB01166	0.323	0.664
DB01167	-0.279	0.315
DB01168	-0.404	0.433
DB01169	2.002	0.998
DB01170	4.931	0.996
DB01171	-0.815	0.203
DB01173	-1.703	0.039
DB01174	0.828	0.771
DB01175	-0.52	0.249
DB01176	-0.608	0.232
DB01177	-2.346	0.006
DB01178	-0.482	0.55
DB01179	-2.165	0.014
DB01180	-0.57	0.254
DB01181	-0.302	0.649
DB01182	-1.683	0.028
DB01183	-0.817	0.133
DB01184	-0.484	0.267
DB01185	0.409	0.669
DB01186	-0.725	0.212
DB01188	-0.677	0.18
DB01189	-1.844	0.037
DB01191	-1.957	0.026
DB01192	-1.741	0.042
DB01193	0.413	0.663
DB01194	-3.702	0
DB01195	-0.191	0.382
DB01196	0.519	0.712
DB01197	0.038	0.459
DB01198	0.66	0.88
DB01199	0.837	0.771
DB01200	0.328	0.629
DB01202	-0.207	0.415
DB01203	0.516	0.68
DB01204	1.288	0.939
DB01205	-0.988	0.141
DB01206	1.729	0.914
DB01207	-0.597	0.163
DB01208	-3.975	0
DB01209	-1.354	0.04
DB01210	-0.162	0.442
DB01211	-1.702	0.004
DB01212	-1.091	0.128
DB01213	0.257	0.802
DB01214	0.413	0.663
DB01215	-0.28	0.359
DB01216	1.375	0.891
DB01217	0.901	0.809
DB01218	-0.96	0.089
DB01219	-0.564	0.282
DB01220	-0.302	0.649
DB01221	-0.126	0.426
DB01222	0.256	0.598
DB01223	0.127	0.501
DB01224	-0.839	0.196
DB01225	0.324	0.836
DB01226	2.11	0.976
DB01227	-1.727	0.059
DB01228	-1.233	0.096
DB01229	0.559	0.737
DB01230	-0.854	0.367
DB01231	-2.637	0.006
DB01232	-1.679	0.047
DB01233	1.124	0.844
DB01234	-0.058	0.479
DB01235	-0.729	0.144
DB01236	-1.844	0.037
DB01237	-1.353	0.226
DB01238	-0.236	0.415
DB01239	-0.931	0.168
DB01240	-0.094	0.43
DB01241	0.449	0.64
DB01242	-3.071	0
DB01243	2.663	0.982
DB01244	0.428	0.66
DB01245	2.482	0.995
DB01246	0.346	0.847
DB01247	-0.49	0.391
DB01248	-1.636	0.022
DB01250	-0.271	0.322
DB01251	4.139	0.995
DB01252	-0.283	0.343
DB01253	0.121	0.509
DB01254	0.387	0.618
DB01255	-0.496	0.27
DB01257	-0.514	0.534
DB01259	-0.231	0.333
DB01260	0.008	0.536
DB01261	2.937	0.995
DB01262	-1.458	0.075
DB01263	-1.069	0.26
DB01265	-0.209	0.51
DB01267	1.058	0.835
DB01268	-0.241	0.403
DB01269	-1.175	0.063
DB01270	0.099	0.784
DB01271	-0.438	0.327
DB01272	-0.449	0.557
DB01273	3.144	1
DB01274	0.516	0.68
DB01275	0.042	0.477
DB01276	-0.651	0.175
DB01277	-0.194	0.396
DB01278	2.562	0.998
DB01279	-0.438	0.327
DB01280	-0.418	0.39
DB01281	-1.533	0
DB01282	-0.94	0.118
DB01283	-0.28	0.642
DB01284	-0.374	0.527
DB01285	1.757	0.944
DB01287	5.417	0.999
DB01288	0.499	0.672
DB01289	3.567	0.99
DB01291	0.413	0.663
DB01294	-0.28	0.642
DB01295	0.621	0.721
DB01296	-0.707	0.22
DB01297	0.413	0.663
DB01301	-1.164	0.112
DB01303	0.075	0.451
DB01306	0.182	0.628
DB01307	0.182	0.628
DB01309	0.182	0.628
DB01320	-0.086	0.665
DB01324	-0.521	0.516
DB01325	-0.806	0.124
DB01326	0.306	0.594
DB01327	0.674	0.732
DB01328	0.998	0.91
DB01329	2.405	0.953
DB01330	0.929	0.796
DB01331	-1.002	0.138
DB01333	1.994	0.964
DB01336	0.425	0.583
DB01337	0.178	0.538
DB01338	0.69	0.897
DB01339	3.221	0.979
DB01340	-0.937	0.366
DB01345	-1.086	0.011
DB01346	0.298	0.578
DB01348	-0.937	0.366
DB01349	1.064	0.845
DB01351	0.936	0.785
DB01352	0.936	0.785
DB01353	0.936	0.785
DB01354	0.936	0.785
DB01355	0.936	0.785
DB01356	0.461	0.674
DB01357	-0.452	0.278
DB01359	1.131	0.845
DB01363	1.196	0.86
DB01364	0.299	0.593
DB01365	0.782	0.737
DB01366	0.156	0.564
DB01367	0.045	0.508
DB01370	-0.179	0.38
DB01373	0.056	0.474
DB01375	-0.552	0.262
DB01380	-1.403	0.086
DB01381	0.432	0.774
DB01382	-0.576	0.471
DB01384	-0.514	0.305
DB01388	0.101	0.561
DB01392	-3.549	0
DB01393	0.289	0.571
DB01394	0.491	0.725
DB01395	-0.388	0.336
DB01396	0.653	0.777
DB01397	0.402	0.753
DB01398	0.402	0.753
DB01399	-0.28	0.642
DB01400	1.091	0.905
DB01401	-0.28	0.642
DB01403	-0.18	0.39
DB01404	0.166	0.564
DB01406	0.212	0.58
DB01407	0.29	0.605
DB01408	0.8	0.74
DB01409	-1.348	0.061
DB01410	0.008	0.536
DB01411	-0.484	0.246
DB01412	-0.291	0.558
DB01418	0.046	0.731
DB01419	-0.28	0.642
DB01420	0.066	0.494
DB01421	0.772	0.852
DB01422	0.162	0.55
DB01424	-0.28	0.642
DB01425	1.52	0.883
DB01426	-0.351	0.343
DB01427	-1.911	0.024
DB01428	1.08	0.888
DB01429	-0.044	0.452
DB01430	-1.086	0.011
DB01431	0.219	0.554
DB01433	-2.301	0.008
DB01435	-0.28	0.642
DB01436	0.014	0.491
DB01437	0.043	0.479
DB01438	-0.683	0.203
DB01439	-1.741	0.042
DB01440	-0.933	0.144
DB01442	0.041	0.73
DB01444	-1.517	0.039
DB01445	-0.248	0.342
DB01446	-0.846	0.169
DB01452	-1.777	0.051
DB01454	-0.853	0.158
DB01460	-1.213	0
DB01462	-1.741	0.042
DB01463	-0.854	0.367
DB01465	2.047	0.957
DB01466	-1.234	0.048
DB01472	-0.005	0.626
DB01483	0.936	0.785
DB01484	1.983	0.964
DB01488	-2.39	0.008
DB01493	-0.036	0.458
DB01496	0.936	0.785
DB01497	-1.291	0.101
DB01501	-1.234	0.048
DB01509	0.468	0.831
DB01516	2.047	0.957
DB01520	-1.654	0.049
DB01524	1.096	0.883
DB01528	0.171	0.67
DB01535	-1.741	0.042
DB01536	0.071	0.468
DB01537	1.124	0.839
DB01544	-0.065	0.447
DB01548	-1.914	0.044
DB01549	-0.358	0.577
DB01551	-1.234	0.048
DB01556	-0.091	0.675
DB01558	-0.28	0.359
DB01559	-0.283	0.348
DB01565	-2.028	0.029
DB01567	-0.283	0.348
DB01571	-1.741	0.042
DB01576	0.068	0.476
DB01577	0.331	0.591
DB01579	1.133	0.891
DB01580	0.52	0.669
DB01583	-0.409	0.289
DB01586	0.309	0.58
DB01587	-0.811	0.165
DB01588	-0.28	0.359
DB01589	-0.28	0.359
DB01590	-3.972	0
DB01591	-3.534	0.001
DB01592	0.771	0.754
DB01593	5.468	1
DB01594	-0.283	0.348
DB01595	-0.497	0.285
DB01597	0.492	0.776
DB01599	0.342	0.587
DB01600	-0.28	0.642
DB01601	-1.276	0.002
DB01606	-0.662	0.245
DB01608	-0.388	0.335
DB01611	-1.003	0.133
DB01612	-0.927	0.368
DB01613	0.513	0.848
DB01614	2.112	0.986
DB01615	-1.353	0.226
DB01616	0.127	0.702
DB01618	-2.067	0.018
DB01619	-1.353	0.226
DB01620	0.039	0.756
DB01621	2.023	0.968
DB01622	1.818	0.984
DB01623	-0.494	0.289
DB01624	-1.314	0.095
DB01625	-2.181	0.013
DB01626	-0.49	0.391
DB01628	-0.122	0.429
DB01631	2.687	0.993
DB01632	-0.698	0.12
DB01643	-2.421	0
DB01645	0.349	0.622
DB01649	-1.179	0.032
DB01650	-0.329	0.613
DB01656	-0.115	0.47
DB01686	-0.438	0.3
DB01694	-1.455	0.076
DB01698	-1.162	0.12
DB01708	0.882	0.859
DB01718	-0.101	0.387
DB01727	0.356	0.834
DB01744	-0.486	0.257
DB01752	-1.258	0.104
DB01759	-0.504	0.554
DB01761	0.085	0.535
DB01765	-0.027	0.402
DB01766	0.274	0.583
DB01767	0.895	0.831
DB01769	-0.778	0.145
DB01776	2.535	0.967
DB01782	1.635	0.974
DB01783	-0.662	0.245
DB01785	-0.095	0.734
DB01791	-0.568	0.223
DB01795	-0.621	0.231
DB01805	0.045	0.7
DB01809	-0.074	0.386
DB01812	-2.722	0.005
DB01819	1.484	0.957
DB01821	-0.76	0.135
DB01834	-0.837	0.071
DB01836	-0.041	0.684
DB01839	0.205	0.828
DB01844	2.555	0.973
DB01852	0.63	0.701
DB01858	1.391	0.895
DB01861	-0.29	0.653
DB01863	0.52	0.701
DB01864	0.222	0.545
DB01873	1.1	0.912
DB01878	0.601	0.727
DB01880	-3.467	0
DB01884	0.611	0.861
DB01890	3.243	0.971
DB01892	-0.831	0.155
DB01905	-0.011	0.671
DB01907	-1.787	0.029
DB01915	-2.988	0.008
DB01917	0.702	0.902
DB01924	1.872	0.975
DB01929	0.266	0.659
DB01941	0.917	0.8
DB01942	-0.515	0.268
DB01946	-0.57	0.264
DB01954	-0.459	0.299
DB01955	0.192	0.797
DB01958	0.266	0.659
DB01959	-0.459	0.299
DB01960	-1.179	0.032
DB01962	0.843	0.853
DB01972	0.842	0.789
DB01977	1.24	0.889
DB01992	-2.289	0.011
DB01996	4.126	0.99
DB01997	-0.298	0.352
DB02001	0.266	0.659
DB02007	-1.631	0.045
DB02010	1.636	0.969
DB02015	-0.502	0.286
DB02018	-0.228	0.409
DB02027	-0.76	0.135
DB02044	-0.298	0.352
DB02049	0.6	0.789
DB02052	0.579	0.745
DB02054	-0.224	0.528
DB02056	-0.527	0.529
DB02057	3.94	0.999
DB02058	1.422	0.946
DB02059	-1.908	0.019
DB02062	-0.739	0.152
DB02068	0.063	0.685
DB02071	2.723	0.992
DB02073	-0.687	0.172
DB02076	-0.55	0.198
DB02077	-0.76	0.135
DB02078	0.996	0.887
DB02091	-0.4	0.279
DB02095	-0.49	0.391
DB02098	1.655	0.902
DB02109	-0.045	0.754
DB02110	-0.073	0.598
DB02112	-0.064	0.633
DB02115	0.647	0.871
DB02116	1.147	0.912
DB02123	-0.825	0.059
DB02126	0.323	0.648
DB02132	0.029	0.735
DB02139	-0.319	0.386
DB02141	-0.76	0.135
DB02142	0.74	0.905
DB02152	-1.145	0.047
DB02153	-2.499	0.006
DB02161	-1.348	0.061
DB02175	-0.754	0.152
DB02180	0.427	0.733
DB02187	-0.363	0.312
DB02193	0.122	0.55
DB02196	-0.073	0.716
DB02197	-0.717	0.171
DB02207	-0.438	0.3
DB02210	0.157	0.537
DB02211	-0.49	0.391
DB02212	-1.183	0.102
DB02216	-1.526	0.025
DB02234	-0.438	0.3
DB02235	-0.484	0.234
DB02255	1.746	0.955
DB02258	0.43	0.632
DB02264	0.856	0.88
DB02266	0.146	0.537
DB02267	0.664	0.887
DB02269	-0.041	0.684
DB02287	0.837	0.874
DB02292	-3.079	0.001
DB02300	0.365	0.675
DB02309	-0.476	0.256
DB02315	-1.337	0.033
DB02320	-0.118	0.537
DB02325	-2.166	0.013
DB02329	1.414	0.883
DB02333	-0.413	0.329
DB02335	-0.298	0.352
DB02338	-0.734	0.099
DB02339	-0.319	0.386
DB02341	2.515	0.965
DB02343	-0.023	0.734
DB02350	3.256	1
DB02352	-0.058	0.47
DB02354	1.659	0.958
DB02362	-0.329	0.613
DB02363	-0.376	0.337
DB02365	3.002	0.998
DB02366	0.343	0.803
DB02367	3.151	0.995
DB02375	0.192	0.581
DB02377	-1.642	0
DB02379	-1.115	0.122
DB02383	0.174	0.765
DB02388	-0.153	0.439
DB02398	0.601	0.846
DB02402	0.266	0.659
DB02407	-0.127	0.398
DB02424	-0.099	0.416
DB02431	-0.047	0.71
DB02440	0.507	0.699
DB02448	2.367	0.959
DB02458	-0.513	0.502
DB02459	-1.812	0.015
DB02463	0.837	0.874
DB02471	-0.681	0.144
DB02473	1.767	0.96
DB02475	-0.114	0.433
DB02481	1.646	0.914
DB02482	1.366	0.961
DB02483	-1.738	0.005
DB02491	-0.025	0.417
DB02494	5.035	1
DB02504	1.939	0.934
DB02506	-0.427	0.371
DB02513	-1.817	0.149
DB02515	-0.321	0.414
DB02517	1.546	0.945
DB02519	-0.244	0.332
DB02526	-0.011	0.671
DB02530	0.835	0.779
DB02538	-0.219	0.372
DB02539	-0.298	0.352
DB02544	-0.319	0.386
DB02546	2.635	0.999
DB02550	-0.099	0.416
DB02552	0.61	0.862
DB02556	2.321	0.953
DB02567	1.536	0.935
DB02580	-1.023	0.142
DB02586	2.96	0.999
DB02587	-1.405	0.076
DB02596	0.377	0.646
DB02597	-0.304	0.37
DB02613	-0.028	0.693
DB02615	-0.488	0.251
DB02621	-0.088	0.445
DB02633	-1.369	0.038
DB02638	-0.647	0.187
DB02639	-0.929	0.041
DB02640	-0.644	0.166
DB02643	-0.247	0.57
DB02644	-0.087	0.434
DB02648	0.166	0.771
DB02656	-2.583	0.004
DB02659	-0.564	0.26
DB02660	-0.497	0.309
DB02665	-0.2	0.392
DB02687	-1.633	0.056
DB02692	-0.322	0.327
DB02697	4.126	0.99
DB02701	-0.099	0.46
DB02703	-0.854	0.367
DB02709	-0.975	0.099
DB02712	0.174	0.765
DB02721	2.541	0.974
DB02726	-1.234	0.114
DB02731	-3.953	0
DB02733	1.622	0.987
DB02740	-0.829	0.172
DB02741	0.43	0.632
DB02742	-0.074	0.67
DB02744	2.05	0.983
DB02754	-0.099	0.416
DB02761	-0.067	0.468
DB02763	1.626	0.903
DB02764	-0.569	0.272
DB02767	-0.036	0.729
DB02772	-0.171	0.423
DB02789	3.61	0.986
DB02795	-0.04	0.736
DB02818	2.918	0.98
DB02824	-0.056	0.674
DB02827	-0.815	0.171
DB02833	1.729	0.992
DB02836	0.081	0.462
DB02839	0.103	0.747
DB02840	-0.099	0.416
DB02845	2.691	0.969
DB02848	0.68	0.865
DB02854	1.031	0.836
DB02869	0.535	0.839
DB02873	-0.342	0.359
DB02877	0.43	0.632
DB02897	-0.178	0.691
DB02901	1.019	0.887
DB02910	-0.626	0.262
DB02915	-0.4	0.279
DB02918	-0.871	0.101
DB02925	-1.488	0.058
DB02930	-0.583	0.164
DB02944	1.652	0.938
DB02950	-0.02	0.452
DB02952	3.064	0.987
DB02959	0.785	0.778
DB02966	2.918	0.98
DB02983	0.793	0.853
DB02984	-1.147	0.071
DB02994	-1.148	0.032
DB02998	-0.092	0.442
DB02999	2.648	0.993
DB03003	-1.457	0.03
DB03010	1.1	0.912
DB03014	-0.219	0.414
DB03023	1.005	0.885
DB03026	0.086	0.61
DB03033	4.126	0.99
DB03041	-1.372	0.033
DB03044	0.241	0.55
DB03046	0.753	0.758
DB03052	-0.501	0.553
DB03056	-0.499	0.548
DB03059	-0.462	0.577
DB03067	-0.118	0.537
DB03082	1.512	0.935
DB03083	-0.601	0.274
DB03084	0.147	0.53
DB03088	-0.206	0.382
DB03092	2.621	0.978
DB03100	-0.438	0.3
DB03106	0.344	0.71
DB03109	2.448	0.961
DB03127	0.576	0.722
DB03128	-1.29	0.098
DB03136	0.122	0.55
DB03144	-0.773	0.21
DB03147	-0.086	0.443
DB03148	1.44	0.879
DB03152	0.444	0.838
DB03159	2.067	0.985
DB03162	-2.138	0.005
DB03166	1.452	0.956
DB03173	0.837	0.874
DB03176	-0.409	0.289
DB03193	0.348	0.6
DB03203	-0.485	0.276
DB03209	-0.568	0.38
DB03226	0.62	0.793
DB03227	0.821	0.892
DB03234	-0.319	0.386
DB03247	-0.427	0.296
DB03255	-1.823	0.047
DB03260	-3.742	0
DB03262	-0.133	0.69
DB03271	-0.184	0.426
DB03297	1.348	0.941
DB03310	-0.135	0.656
DB03312	-0.209	0.51
DB03314	-0.229	0.554
DB03316	-1.259	0.007
DB03317	0.271	0.76
DB03322	3.546	0.981
DB03338	-0.885	0.131
DB03345	0.625	0.78
DB03349	-0.29	0.541
DB03352	-0.346	0.502
DB03365	-0.173	0.38
DB03367	4.114	0.996
DB03368	2.906	0.994
DB03374	0.481	0.692
DB03380	-0.066	0.731
DB03382	-0.536	0.253
DB03383	0.324	0.632
DB03385	-0.448	0.58
DB03389	0.731	0.714
DB03397	-0.25	0.656
DB03401	-0.538	0.241
DB03403	-0.282	0.349
DB03413	-0.605	0.483
DB03424	0.429	0.724
DB03428	0.675	0.777
DB03431	1.744	0.984
DB03435	-1.908	0.029
DB03439	2.621	0.978
DB03444	2.076	0.989
DB03448	1.26	0.851
DB03449	-0.087	0.434
DB03461	-1.554	0.058
DB03466	1.523	0.94
DB03467	-0.403	0.305
DB03468	0.632	0.678
DB03490	-0.349	0.29
DB03496	1.224	0.892
DB03499	0.629	0.872
DB03501	-0.283	0.514
DB03510	-0.045	0.754
DB03535	0.058	0.782
DB03541	0.143	0.777
DB03559	0.681	0.812
DB03566	-4.062	0
DB03575	-1.372	0.037
DB03585	-0.06	0.424
DB03597	-0.02	0.678
DB03598	-0.133	0.69
DB03600	0.032	0.717
DB03602	0.01	0.709
DB03604	-0.813	0.198
DB03606	-0.115	0.47
DB03608	0.387	0.614
DB03615	-0.886	0.156
DB03619	-3.261	0
DB03633	-0.178	0.562
DB03643	0.56	0.836
DB03649	-1.842	0.003
DB03660	-0.229	0.554
DB03661	-1.709	0.041
DB03670	-0.815	0.171
DB03674	-0.736	0.081
DB03680	-0.695	0.449
DB03685	0.42	0.667
DB03693	-0.009	0.481
DB03707	-0.76	0.135
DB03721	-2.039	0.03
DB03728	-0.329	0.613
DB03731	0.441	0.843
DB03740	0.994	0.828
DB03747	0.461	0.844
DB03748	-0.319	0.386
DB03749	-0.099	0.416
DB03754	0.895	0.789
DB03758	-0.883	0.127
DB03759	3.752	0.989
DB03760	0.553	0.799
DB03766	0.179	0.551
DB03771	-0.319	0.386
DB03773	1.527	0.889
DB03777	2.75	1
DB03783	0.186	0.489
DB03785	-0.997	0.028
DB03793	-1.227	0.1
DB03796	-0.327	0.333
DB03800	-0.177	0.7
DB03801	-0.467	0.254
DB03808	1.493	0.955
DB03814	-1.887	0.02
DB03837	3.7	0.991
DB03847	1.942	0.972
DB03849	-0.459	0.299
DB03851	0.053	0.709
DB03854	-3.571	0
DB03856	0.772	0.852
DB03861	-0.661	0.198
DB03865	1.647	0.955
DB03876	-0.011	0.671
DB03880	2.201	0.983
DB03884	-0.113	0.706
DB03886	-0.22	0.419
DB03888	-0.319	0.386
DB03900	-0.121	0.381
DB03902	0.833	0.732
DB03904	-0.28	0.345
DB03909	-1.179	0.113
DB03910	-0.298	0.352
DB03921	1.161	0.862
DB03925	2.515	0.965
DB03929	-0.818	0.167
DB03940	-2.138	0.005
DB03946	-4.31	0
DB03948	-0.127	0.446
DB03958	-0.219	0.451
DB03959	2.664	0.979
DB03963	-2.859	0.004
DB03975	-0.38	0.448
DB03976	-0.271	0.647
DB03977	0.028	0.448
DB03978	-0.338	0.426
DB03981	0.038	0.725
DB03991	1.251	0.854
DB04000	2.918	0.98
DB04001	-0.437	0.296
DB04006	-0.219	0.372
DB04014	0.691	0.791
DB04016	3.278	0.98
DB04018	-0.76	0.135
DB04020	0.601	0.727
DB04044	-0.118	0.537
DB04059	0.961	0.8
DB04066	-1.458	0.036
DB04077	-1.075	0.135
DB04083	1.289	0.919
DB04092	0.529	0.857
DB04099	2.351	0.968
DB04105	-0.48	0.556
DB04107	1.659	0.958
DB04126	1.505	0.942
DB04129	2.019	0.946
DB04132	-1.768	0.038
DB04137	-1.405	0.086
DB04140	3.822	0.993
DB04141	0.707	0.736
DB04147	-1.089	0.143
DB04149	-0.115	0.47
DB04152	2.69	0.981
DB04160	1.18	0.931
DB04163	0.266	0.659
DB04185	-0.533	0.517
DB04186	0.576	0.748
DB04200	0.141	0.805
DB04204	-0.815	0.171
DB04205	-2.895	0.001
DB04209	-2.936	0
DB04214	-0.633	0.194
DB04215	0.837	0.874
DB04216	0.438	0.647
DB04223	-0.298	0.352
DB04224	-1.527	0.056
DB04228	-0.085	0.719
DB04233	0.024	0.508
DB04242	-3.866	0
DB04270	0.374	0.594
DB04272	-0.622	0.207
DB04275	0.332	0.597
DB04288	-0.349	0.29
DB04297	2.063	0.993
DB04299	-1.431	0.072
DB04306	0.444	0.664
DB04307	-0.49	0.391
DB04310	1.039	0.835
DB04315	0.18	0.546
DB04324	-0.681	0.158
DB04325	-0.407	0.559
DB04326	-3.251	0
DB04338	0.89	0.838
DB04339	-0.734	0.092
DB04360	-0.16	0.668
DB04365	-1.348	0.061
DB04367	0.475	0.677
DB04368	2.219	0.981
DB04377	-0.564	0.273
DB04387	-0.148	0.715
DB04395	1.752	0.986
DB04400	0.182	0.55
DB04404	2.448	0.961
DB04407	0.367	0.646
DB04419	0.918	0.776
DB04424	-0.064	0.633
DB04444	-0.878	0.162
DB04447	-1.633	0.047
DB04451	0.472	0.833
DB04454	-0.259	0.655
DB04456	-0.016	0.635
DB04459	0.138	0.657
DB04464	1.707	0.979
DB04465	1.258	0.887
DB04473	2.043	0.938
DB04474	1.207	0.897
DB04480	0.509	0.664
DB04491	-0.029	0.529
DB04493	-2.434	0.008
DB04500	-0.329	0.613
DB04513	0.372	0.627
DB04518	-0.219	0.372
DB04519	2.117	0.942
DB04522	0.774	0.799
DB04530	0.048	0.48
DB04532	1.942	0.922
DB04534	-0.438	0.3
DB04545	0.643	0.88
DB04552	-0.807	0.181
DB04555	-0.398	0.294
DB04563	0.837	0.874
DB04564	0.005	0.78
DB04566	-2.636	0.006
DB04571	-0.584	0.233
DB04572	-0.33	0.296
DB04573	1.286	0.933
DB04574	0.638	0.766
DB04575	-0.508	0.233
DB04576	-2.604	0.005
DB04581	-0.155	0.52
DB04588	-0.099	0.416
DB04590	2.01	0.962
DB04599	7.058	0.999
DB04600	-0.455	0.338
DB04601	-0.455	0.338
DB04604	1.497	0.945
DB04608	-0.484	0.337
DB04630	0.883	0.897
DB04639	2.043	0.938
DB04652	0.54	0.663
DB04654	-0.555	0.255
DB04665	-3.742	0
DB04674	-0.633	0.113
DB04688	5.512	0.998
DB04690	-0.905	0.105
DB04695	1.023	0.887
DB04705	-1.403	0.075
DB04707	0.336	0.617
DB04714	0.61	0.862
DB04715	0.841	0.908
DB04716	1.196	0.921
DB04719	0.486	0.683
DB04725	-0.652	0.235
DB04739	-0.594	0.203
DB04743	-0.008	0.449
DB04745	-3.119	0.001
DB04751	0.85	0.855
DB04763	-3.718	0
DB04769	-1.108	0.114
DB04786	-3.052	0
DB04794	-0.866	0.135
DB04795	-1.322	0.026
DB04799	1.137	0.855
DB04812	0.56	0.848
DB04813	0.232	0.539
DB04815	1.903	0.994
DB04816	0.772	0.852
DB04817	-0.802	0.431
DB04818	-0.49	0.391
DB04819	-2.051	0.023
DB04820	0.449	0.623
DB04821	-0.394	0.305
DB04823	-0.662	0.245
DB04824	-0.381	0.269
DB04825	0.226	0.558
DB04828	-0.129	0.695
DB04829	0.491	0.664
DB04832	-0.043	0.51
DB04835	2.84	0.967
DB04837	-1.353	0.226
DB04838	2.777	0.965
DB04839	-0.934	0.177
DB04840	0.939	0.879
DB04841	-1.27	0.075
DB04842	0.245	0.593
DB04843	1.077	0.911
DB04844	1.139	0.857
DB04845	-1.195	0.104
DB04846	0.413	0.663
DB04849	1.804	0.97
DB04853	0.922	0.833
DB04854	-0.901	0.188
DB04855	-0.525	0.278
DB04856	0.831	0.846
DB04861	0.494	0.655
DB04865	0.084	0.517
DB04868	2.446	0.996
DB04871	2.72	0.982
DB04875	0.589	0.735
DB04876	2.919	0.993
DB04878	-0.221	0.449
DB04879	-0.37	0.305
DB04880	-0.448	0.282
DB04881	-0.914	0.014
DB04883	-0.908	0.049
DB04884	0.493	0.632
DB04890	-1.353	0.226
DB04892	2.691	0.969
DB04894	0.069	0.691
DB04895	0.315	0.713
DB04896	0.419	0.628
DB04898	2.911	0.999
DB04899	0.737	0.876
DB04908	-0.035	0.43
DB04920	-0.338	0.455
DB04930	-0.449	0.252
DB04931	0.906	0.851
DB04932	0.106	0.693
DB04933	-0.305	0.628
DB04938	-0.508	0.233
DB04941	-0.6	0.259
DB04942	0.43	0.632
DB04946	-1.772	0.035
DB04948	0.252	0.797
DB04953	3.055	0.971
DB04954	0.106	0.693
DB04957	-0.59	0.188
DB04960	-0.051	0.581
DB04967	-2.85	0.001
DB05013	1.729	0.97
DB05015	1.917	0.994
DB05016	-0.662	0.245
DB05018	-0.581	0.239
DB05039	0.972	0.792
DB05095	-0.28	0.642
DB05105	-0.124	0.615
DB05109	0.16	0.506
DB05186	-0.595	0.215
DB05219	-0.942	0.13
DB05229	-0.439	0.291
DB05234	0.055	0.515
DB05239	-0.998	0.138
DB05246	-0.289	0.271
DB05251	-1.203	0.007
DB05258	-0.661	0.162
DB05260	-0.87	0.174
DB05265	0.608	0.666
DB05266	-1.833	0.023
DB05271	-0.778	0.188
DB05288	-0.662	0.245
DB05294	-0.122	0.409
DB05295	-0.168	0.571
DB05302	-1.741	0.042
DB05311	1.682	0.938
DB05314	-0.546	0.238
DB05316	1.685	0.941
DB05318	0.062	0.76
DB05332	-0.094	0.658
DB05360	-0.015	0.503
DB05379	-0.786	0.148
DB05381	-0.732	0.249
DB05389	0.914	0.896
DB05414	0.601	0.727
DB05416	0.374	0.594
DB05424	2.381	0.997
DB05465	-0.033	0.404
DB05482	-2.156	0.003
DB05508	-1.741	0.042
DB05511	0.106	0.693
DB05521	2.17	0.985
DB05578	-0.596	0.183
DB05630	-1.682	0
DB05665	2.602	0.997
DB05676	-1.266	0.101
DB05679	1.142	0.819
DB05773	0.071	0.568
DB05777	2.755	0.963
DB05804	-0.567	0.421
[truncated: 939 more rows]

## Sheet: S4
Table S4. The scores of candidates using FS
Drugs	FS-score	P-value
DB00001	0.357	0.383
DB00002	0.616667	0.001
DB00004	0.44	0.151
DB00005	0.646333	0
DB00006	0.357	0.383
DB00007	0.393333	0.282
DB00008	0.406	0.245
DB00009	0.538667	0.005
DB00010	0.418333	0.26
DB00011	0.406	0.245
DB00012	0.277333	0.638
DB00013	0.625667	0
DB00014	0.403667	0.237
DB00015	0.538667	0.005
DB00016	0.277333	0.638
DB00017	0.383667	0.301
DB00018	0.406	0.245
DB00019	0.378	0.414
DB00020	0.434333	0.544
DB00021	0.54	0.158
DB00022	0.406	0.245
DB00024	0	1
DB00025	0.522	0.447
DB00026	0.391333	0.288
DB00028	0.592667	0.018
DB00029	0.538667	0.005
DB00030	0.607333	0.016
DB00031	0.603	0.005
DB00032	0.342	0.654
DB00033	0.395667	0.282
DB00034	0.406	0.245
DB00035	0.448667	0.221
DB00036	0.525333	0.039
DB00038	0.339667	0.433
DB00039	0.505333	0.148
DB00040	0.424	0.269
DB00041	0.44	0.151
DB00042	0.410333	0.448
DB00043	0.432667	0.175
DB00044	0.269333	0.66
DB00045	0.293	0.6
DB00046	0.448	0.157
DB00047	0.448	0.157
DB00048	0.433	0.354
DB00050	0.403667	0.237
DB00051	0.610667	0.004
DB00052	0.415333	0.206
DB00054	0.621333	0.003
DB00055	0.619	0
DB00056	0.616667	0
DB00058	0.550667	0.149
DB00060	0.406	0.245
DB00061	0.356667	1
DB00062	0.362	0.722
DB00063	0.373333	0.325
DB00064	0.362	0.722
DB00065	0.379667	0.365
DB00066	0.290333	0.613
DB00067	0.448667	0.221
DB00068	0.406	0.245
DB00069	0.406	0.245
DB00070	0.293	0.826
DB00071	0.611667	0.013
DB00072	0.622667	0.001
DB00073	0.602333	0.006
DB00074	0.613333	0.002
DB00075	0.619333	0.005
DB00078	0.602333	0.006
DB00081	0.601	0.003
DB00082	0.411	0.274
DB00083	0.366333	0.456
DB00086	0.361333	0.518
DB00087	0.607333	0.001
DB00089	0.385333	0.303
DB00091	0.473667	0.076
DB00092	0.605667	0.003
DB00093	0.309667	0.539
DB00094	0.290333	0.613
DB00095	0.609667	0
DB00097	0.342	0.654
DB00098	0.609333	0
DB00099	0.378	0.414
DB00100	0.471667	0.504
DB00102	0.372	0.955
DB00104	0.447667	0.581
DB00105	0.406	0.245
DB00106	0.393333	0.282
DB00107	0.495333	0.059
DB00108	0.617667	0
DB00110	0.601	0.003
DB00111	0.612	0.004
DB00112	0.614	0.001
DB00113	0.287	0.616
DB00114	0.698333	0.247
DB00115	0.522667	0.305
DB00116	0.564333	0.073
DB00117	0.455	0.204
DB00118	0.519333	0.223
DB00119	0.536667	0.574
DB00120	0.500333	0.203
DB00121	0.566333	0.257
DB00122	0.555667	0.072
DB00123	0.413	0.758
DB00125	0.500333	0.49
DB00126	0.517	0.999
DB00127	0.520667	0.698
DB00128	0.575667	0.683
DB00129	0.556667	0.337
DB00130	0.431	0.215
DB00131	0.639	0.138
DB00132	0.592667	0.049
DB00133	0.538	0.023
DB00134	0.430667	0.575
DB00135	0.433	0.363
DB00136	0.421	0.646
DB00138	0.454667	0.154
DB00139	0.565333	0.993
DB00140	0.498667	0.045
DB00141	0.483667	0.537
DB00142	0.706667	0.552
DB00143	0.680333	0.123
DB00144	0.492333	0.705
DB00145	0.645	0.194
DB00146	0.318	0.73
DB00147	0.364333	0.49
DB00148	0.529333	0.047
DB00149	0.499	0.122
DB00150	0.493	0.077
DB00151	0.511667	0.774
DB00152	0.356667	0.996
DB00153	0.433	0.341
DB00154	0.337	0.864
DB00155	0.527667	0.467
DB00156	0.279667	0.978
DB00157	0.791	0.007
DB00158	0.465667	0.113
DB00159	0.585333	0.042
DB00160	0.572	0.102
DB00161	0.432667	0.188
DB00162	0.553333	0.868
DB00163	0.531	0.403
DB00165	0.502333	0.18
DB00166	0.526667	0.811
DB00167	0.611333	0.003
DB00168	0.337333	0.873
DB00169	0.362	0.756
DB00170	0.618333	0.732
DB00171	0.741333	0.001
DB00172	0.613	0.165
DB00173	0.530667	0.049
DB00174	0.464667	0.409
DB00175	0.311333	0.818
DB00176	0.491667	0.16
DB00177	0.447	0.248
DB00178	0.491333	0.041
DB00179	0.662333	0.01
DB00180	0.481	0.056
DB00181	0.507333	0.029
DB00182	0.594333	0.313
DB00183	0.477333	0.112
DB00184	0.596	0.142
DB00185	0.543667	0.001
DB00186	0.645	0.007
DB00187	0.537333	0.156
DB00188	0.621333	0.084
DB00189	0.621333	0.017
DB00190	0.441	0.293
DB00191	0.456667	0.493
DB00192	0.456	0.244
DB00193	0.502667	0.564
DB00194	0.578333	0.588
DB00195	0.396667	0.456
DB00196	0.447	0.387
DB00197	0.669333	0.004
DB00198	0.422333	0.441
DB00199	0.481	0.253
DB00200	0.530667	0.151
DB00201	0.666	0.193
DB00202	0.46	0.484
DB00203	0.604333	0.18
DB00204	0.477667	0.072
DB00205	0.534333	0.129
DB00206	0.589	0.162
DB00207	0.539333	0.005
DB00208	0.573333	0.099
DB00209	0.496667	0.032
DB00210	0.415667	0.937
DB00211	0.423333	0.45
DB00212	0	1
DB00213	0.485333	0.375
DB00214	0.602667	0.094
DB00215	0.554667	0.264
DB00216	0.498667	0.206
DB00217	0.463	0.576
DB00218	0.326	0.792
DB00219	0.434667	0.203
DB00220	0.621667	0.071
DB00221	0.575	0.004
DB00222	0.419	0.256
DB00223	0.473333	0.216
DB00224	0.425667	0.624
DB00226	0.573333	0.032
DB00227	0.580667	0.156
DB00228	0.685667	0.005
DB00229	0.333	0.706
DB00230	0.423333	0.438
DB00231	0.647	0.008
DB00232	0.457667	0.155
DB00233	0.518333	0.1
DB00234	0.527	0.046
DB00235	0.459333	0.271
DB00236	0.474333	0.239
DB00237	0.64	0.013
DB00239	0.637667	0.074
DB00240	0.431667	0.249
DB00241	0.64	0.013
DB00242	0.563667	0.318
DB00243	0.480667	0.063
DB00244	0.553	0.345
DB00245	0.640333	0.023
DB00246	0.686	0.023
DB00247	0.633333	0.202
DB00248	0.605667	0.179
DB00249	0.353667	0.538
DB00250	0.378333	0.62
DB00251	0.661333	0.004
DB00252	0.521	0.442
DB00253	0.481	0.056
DB00254	0.521667	0.338
DB00255	0.711	0.014
DB00257	0.772667	0
DB00258	0.373333	0.879
DB00259	0.567667	0.092
DB00260	0.468	0.797
DB00261	0.339	0.878
DB00262	0.289333	0.902
DB00263	0.355667	0.374
DB00264	0.430333	0.361
DB00266	0.486	0.642
DB00268	0.587333	0.152
DB00269	0.462	0.075
DB00270	0.569667	0.01
DB00272	0	1
DB00273	0.688	0.002
DB00274	0.355333	0.38
DB00275	0.447	0.248
DB00276	0.605667	0.056
DB00277	0.545333	0.823
DB00278	0.417333	0.481
DB00279	0.509333	0.298
DB00280	0.590333	0.038
DB00281	0.545667	0.207
DB00282	0.32	0.494
DB00283	0.681333	0.001
DB00284	0.435	0.553
DB00285	0.504667	0.562
DB00286	0.424333	0.403
DB00287	0.314333	0.851
DB00288	0.445333	0.225
DB00289	0.650333	0.091
DB00290	0.335667	0.705
DB00291	0.497333	0.121
DB00292	0.633667	0.009
DB00293	0.466	0.549
DB00294	0.453	0.169
DB00295	0.441	0.662
DB00296	0.442	0.887
DB00297	0.574667	0.022
DB00298	0.479333	0.567
DB00301	0.373333	0.317
DB00302	0.229667	0.72
DB00304	0.453	0.169
DB00305	0.367333	0.335
DB00306	0.64	0.013
DB00307	0.453333	0.847
DB00308	0.530333	0.231
DB00309	0.406	0.454
DB00310	0.548333	0.156
DB00311	0.567667	0.092
DB00312	0.667667	0.023
DB00313	0.648333	0.041
DB00315	0.462333	0.276
DB00316	0.575	0.029
DB00317	0.750333	0.113
DB00318	0.399667	0.462
DB00320	0.62	0.427
DB00321	0.719667	0.016
DB00322	0.316667	0.508
DB00323	0.411	0.347
DB00324	0.505	0.029
DB00325	0.500667	0.037
DB00327	0.399667	0.462
DB00328	0.645667	0.045
DB00330	0.482667	0.131
DB00331	0.485333	0.233
DB00332	0.433333	0.207
DB00333	0.549333	0.109
DB00334	0.747667	0
DB00335	0.391	0.498
DB00337	0.507	0.074
DB00338	0.593667	0.01
DB00339	0.461333	0.083
DB00340	0.555333	0.003
DB00341	0.398667	0.46
DB00342	0.712	0
DB00343	0.612	0.004
DB00344	0.619	0.045
DB00345	0	1
DB00346	0.453667	0.173
DB00347	0.248	0.691
DB00348	0.546	0.156
DB00349	0.634667	0.008
DB00350	0.398667	0.428
DB00351	0.544	0.006
DB00353	0.596	0.102
DB00354	0.392667	0.306
DB00356	0.467333	0.216
DB00357	0.471	0.056
DB00358	0.567333	0.054
DB00359	0.503	0.198
DB00360	0.501667	0.097
DB00361	0.474333	0.51
DB00363	0.703667	0.023
DB00364	0.516667	0.107
DB00365	0.343667	0.411
DB00366	0.451333	0.211
DB00367	0.524667	0.07
DB00368	0.645	0.399
DB00370	0.632667	0.162
DB00371	0.651667	0
DB00372	0.647667	0.004
DB00373	0.413667	0.541
DB00374	0.523	0.138
DB00376	0.597667	0
DB00377	0.401	0.292
DB00378	0.447667	0.12
DB00379	0.543333	0.711
DB00380	0.412667	0.386
DB00381	0.648667	0.005
DB00382	0.618333	0.002
DB00383	0.433333	0.207
DB00384	0.602667	0.041
DB00385	0.452667	0.401
DB00387	0.543667	0.001
DB00388	0.451667	0.358
DB00389	0.36	0.531
DB00390	0.591333	0.131
DB00391	0.624	0.003
DB00392	0.554667	0.026
DB00393	0.656667	0
DB00394	0.481	0.074
DB00395	0.487667	0.057
DB00396	0.669	0.001
DB00397	0.520333	0.698
DB00398	0.771	0.332
DB00399	0.551	0.078
DB00400	0.442	0.137
DB00401	0.601333	0.017
DB00402	0.635	0.004
DB00403	0.333	0.459
DB00404	0.651333	0.012
DB00405	0.369333	0.462
DB00406	0.716667	0
DB00407	0.431	0.153
DB00408	0.678	0.022
DB00409	0.536333	0.017
DB00410	0.421333	0.228
DB00411	0.594	0.001
DB00412	0.583667	0.125
DB00413	0.587333	0.152
DB00414	0.362667	0.363
DB00415	0.466333	0.692
DB00416	0.43	0.26
DB00417	0.383	0.356
DB00418	0.602333	0.169
DB00419	0.516333	0.088
DB00420	0.691667	0.001
DB00421	0.672	0.017
DB00422	0.441	0.63
DB00423	0.378667	0.315
DB00424	0.587667	0
DB00425	0.598333	0.001
DB00427	0.414333	0.315
DB00428	0.43	0.163
DB00429	0.305	0.553
DB00431	0.607333	0.002
DB00432	0.316667	0.508
DB00433	0.695333	0
DB00434	0.686667	0.002
DB00435	0.414	0.318
DB00436	0.484333	0.107
DB00437	0.403333	0.25
DB00439	0.331	0.71
DB00440	0.428667	0.596
DB00441	0.472333	0.307
DB00443	0.542333	0.374
DB00444	0.518	0.056
DB00445	0.708	0.003
DB00446	0.347333	0.6
DB00448	0.582667	0.011
DB00449	0.506	0.032
DB00450	0.637	0.004
DB00451	0.456	0.674
DB00452	0.405333	0.396
DB00454	0.627	0.022
DB00455	0.56	0.03
DB00456	0.514667	0.567
DB00457	0.605667	0.438
DB00458	0.710667	0
DB00459	0.450667	0.966
DB00461	0.448	0.405
DB00462	0.433333	0.207
DB00463	0.64	0.013
DB00464	0.339	0.646
DB00465	0.521333	0.008
DB00466	0.567333	0.002
DB00467	0.433	0.235
DB00468	0.657	0
DB00469	0.337	0.677
DB00470	0.556667	0.015
DB00471	0.616667	0.15
DB00472	0.672667	0.047
DB00473	0.318	0.799
DB00474	0.389667	0.324
DB00475	0.639333	0.019
DB00476	0.603333	0.283
DB00477	0.756667	0
DB00478	0.958	0.002
DB00479	0.304	0.563
DB00480	0.500333	0.063
DB00481	0.7	0.007
DB00482	0.653333	0.029
DB00483	0.569667	0.01
DB00484	0.477667	0.383
DB00485	0.538333	0.254
DB00486	0.404667	0.246
DB00487	0.352	0.811
DB00488	0	1
DB00489	0.419667	0.465
DB00490	0.599	0.069
DB00491	0.455667	0.79
DB00492	0.434667	0.25
DB00493	0.408333	0.957
DB00494	0.348667	0.816
DB00495	0.511667	0.159
DB00496	0.593	0.002
DB00497	0.481333	0.128
DB00498	0.357	0.563
DB00499	0.597667	0
DB00500	0.416333	0.712
DB00501	0.335667	0.965
DB00502	0.715667	0.004
DB00503	0.619	0.015
DB00504	0.329667	0.681
DB00505	0.433333	0.207
DB00507	0.472	0.094
DB00508	0.560333	0.022
DB00509	0.395333	0.484
DB00511	0.415333	0.269
DB00512	1	0.014
DB00513	0.396	0.482
DB00514	0.643	0.05
DB00515	0.656333	0
DB00517	0.433333	0.207
DB00518	0.721667	0.001
DB00519	0.434667	0.25
DB00521	0.572333	0.043
DB00522	0.297333	0.6
DB00523	0.502667	0.722
DB00524	0.536333	0.259
DB00525	0.419667	0.263
DB00527	0.488	0.174
DB00528	0.556333	0.14
DB00530	0.775333	0.006
DB00531	0.454	0.218
DB00533	0.521667	0.02
DB00534	0.318667	0.788
DB00535	0.361333	0.745
DB00536	0.483	0.12
DB00537	0.365667	0.731
DB00539	0.498333	0.338
DB00540	0.697667	0.005
DB00541	0.519333	0.044
DB00542	0.434667	0.25
DB00543	0.751	0
DB00544	0.421667	0.449
DB00545	0.522	0.009
DB00546	0.633667	0.003
DB00547	0.488333	0.174
DB00548	0.362	0.737
DB00549	0.586333	0.201
DB00550	0.396667	0.462
DB00551	0.347333	0.595
DB00552	0.442	0.244
DB00553	0.426333	0.412
DB00554	0.422667	0.649
DB00555	0.506667	0.534
DB00557	0.475333	0.078
DB00558	0.394333	0.457
DB00559	0.460333	0.131
DB00560	0.373333	0.317
DB00561	0.478	0.056
DB00562	0.532667	0.033
DB00563	0.659333	0.002
DB00564	0.521333	0.271
DB00565	0.43	0.26
DB00566	0.536	0.474
DB00567	0.412333	0.217
DB00568	0.701333	0
DB00569	0.409667	0.224
DB00570	0.566667	0.044
DB00571	0.628333	0.185
DB00572	0.612333	0.006
DB00573	0.395667	0.844
DB00574	0.603	0.27
DB00575	0.582333	0.128
DB00578	0.395	0.29
DB00579	0.451667	0.556
DB00580	0.604333	0.063
DB00582	0.496333	0.031
DB00583	0.580667	0.026
DB00584	0.434667	0.15
DB00585	0.346667	0.61
DB00586	0.601667	0.501
DB00587	0.294667	0.613
DB00588	0.472	0.092
DB00589	0.638	0.083
DB00590	0.572	0.245
DB00591	0.473333	0.216
DB00592	0.417	0.261
DB00593	0.248	0.691
DB00594	0.603333	0.086
DB00595	0.554667	0.659
DB00596	0.431667	0.249
DB00598	0.569	0.131
DB00599	0.600333	0.024
DB00600	0.400667	0.651
DB00601	0.369333	0.473
DB00602	0.612333	0.01
DB00603	0.545333	0.167
DB00604	0.647667	0.005
DB00605	0.525	0.687
DB00606	0.523667	0.305
DB00607	0.385333	0.339
DB00608	0.477667	0.415
DB00610	0.538333	0.159
DB00611	0.399667	0.462
DB00612	0.396667	0.456
DB00613	0.399667	0.687
DB00614	0.225667	1
DB00615	0	1
DB00616	0.436	0.15
DB00617	0.324	0.471
DB00618	0.485667	0.05
DB00619	0.767333	0
DB00620	0.501667	0.131
DB00621	0.357333	0.675
DB00622	0.722	0
DB00623	0.735333	0
DB00624	0.579333	0.007
DB00625	0.373333	0.422
DB00626	0.519	0.119
DB00627	0.422	0.432
DB00628	0.645	0.007
DB00629	0.491333	0.71
DB00630	0.493	0.151
DB00631	0.395333	0.928
DB00633	0.471	0.483
DB00634	0.317667	0.505
DB00635	0.538667	0.034
DB00636	0.321667	0.498
DB00637	0.725333	0.007
DB00639	0	1
DB00640	0.59	0.004
DB00641	0.568	0.008
DB00642	0.548333	0.095
DB00643	0.375667	0.95
DB00644	0.393333	0.282
DB00645	0.49	0.195
DB00647	0.453667	0.698
DB00648	0.595	0.024
DB00649	0.56	0.062
DB00650	0.377667	0.406
DB00651	0.467667	0.658
DB00652	0.475333	0.189
DB00653	0.529667	0.029
DB00654	0.388667	0.545
DB00655	0.573333	0.04
DB00656	0.626333	0.076
DB00657	0.536	0.078
DB00659	0.662333	0.018
DB00661	0.732	0
DB00663	0.431667	0.249
DB00665	0.391333	0.32
DB00666	0.393333	0.282
DB00667	0.609667	0.004
DB00668	0.585	0.677
DB00669	0.511667	0.706
DB00670	0.552	0.014
DB00671	0.469667	0.665
DB00672	0.225	0.953
DB00673	0.378333	0.625
DB00674	0.646	0.007
DB00675	0.763667	0.001
DB00677	0.552	0.003
DB00678	0.604	0.001
DB00679	0.716333	0.004
DB00680	0.456	0.244
DB00682	0.483333	0.366
DB00683	0.671	0
DB00685	0.554	0.138
DB00686	0	1
DB00687	0.473667	0.067
DB00688	0.504667	0.023
DB00690	0.636333	0.014
DB00691	0.434667	0.142
DB00692	0.596333	0.129
DB00693	0.358	0.582
DB00694	0.658667	0.141
DB00695	0.606667	0.024
DB00696	0.653667	0.126
DB00697	0.376667	0.802
DB00698	0.381667	0.402
DB00699	0.538333	0.159
DB00700	0.432667	0.157
DB00701	0.450667	0.204
DB00703	0.582667	0.063
DB00704	0.512	0.026
DB00705	0.403667	0.244
DB00706	0.559333	0.026
DB00707	0.322	0.782
DB00708	0.503333	0.111
DB00709	0.442333	0.145
DB00710	0.32	0.494
DB00711	0.397333	0.451
DB00712	0.525333	0.033
DB00713	0.355	0.975
DB00714	0.669667	0.133
DB00716	0.418333	0.838
DB00717	0.525	0.074
DB00718	0.406	0.407
DB00719	0.585667	0.121
DB00720	0.526	0.038
DB00721	0.586333	0.234
DB00722	0.462667	0.088
DB00723	0.423333	0.249
DB00724	0.42	0.834
DB00725	0.543667	0.001
DB00726	0.642667	0.064
DB00727	0.721	0.07
DB00728	0.519	0.017
DB00729	0.577333	0.121
DB00730	0.479333	0.153
DB00731	0.364333	0.547
DB00732	0.43	0.26
DB00733	0.487667	0.1
DB00734	0.698	0.011
DB00735	0.452	0.099
DB00736	0.355667	0.379
DB00737	0.347667	0.809
DB00738	0.654667	0.053
DB00739	0.373333	0.427
DB00740	0.477333	0.9
DB00741	0.545333	0.243
DB00744	0.501667	0.108
DB00745	0.489667	0.098
DB00746	0.419	0.991
DB00747	0.573333	0.004
DB00748	0.585667	0.121
DB00749	0.357	0.77
DB00750	0.525	0.078
DB00751	0.534667	0.28
DB00752	0.453667	0.953
DB00753	0.693	0
DB00754	0.378	0.412
DB00755	0.584667	0.876
DB00756	0.713	0.025
DB00757	0.401	0.292
DB00758	0.454333	0.104
DB00759	0.410333	0.774
DB00761	0.453	0.684
DB00762	0.659667	0
DB00763	0.230667	0.713
DB00764	0.441333	0.168
DB00765	0.319	0.52
DB00767	0.627333	0.001
DB00768	0.357667	0.991
DB00769	0.431667	0.249
DB00770	0.520667	0.591
DB00771	0.433333	0.207
DB00772	0.505667	0.019
DB00773	0.647333	0.002
DB00774	0.567333	0.152
DB00775	0.463	0.116
DB00776	0.456	0.244
DB00777	0.632667	0.001
DB00778	0.350667	0.395
DB00779	0.416333	0.233
DB00780	0.628	0.009
DB00782	0.527333	0.023
DB00783	0.668	0.006
DB00784	0.509333	0.576
DB00785	0.543667	0.001
DB00786	0.600333	0.684
DB00787	0.21	0.728
DB00788	0.471	0.497
DB00789	0	1
DB00790	0.464333	0.119
DB00792	0.585667	0.121
DB00793	0.587333	0.2
DB00794	0.64	0.013
DB00795	0.594667	0.281
DB00796	0.555	0.02
DB00797	0.431667	0.869
DB00798	0.381667	0.421
DB00799	0.387667	0.769
DB00800	0.599667	0.07
DB00801	0.634667	0.008
DB00802	0.459	0.121
DB00803	0.482667	0.277
DB00804	0.601333	0.006
DB00805	0.539333	0.101
DB00806	0.523	0.189
DB00807	0.443	0.146
DB00808	0.556	0.452
DB00809	0.559667	0.009
DB00810	0.572333	0.001
DB00811	0.478667	0.569
DB00812	0.523667	0.086
DB00813	0.506	0.036
DB00814	0.337	0.677
DB00816	0.501	0.128
DB00818	0.668333	0.007
DB00819	0.576	0.099
DB00820	0.371	0.678
DB00821	0.337	0.677
DB00822	0.713667	0.016
DB00823	0.455333	0.156
DB00824	0.475	0.291
DB00825	0.403333	0.629
DB00827	0.288333	0.632
DB00829	0.656667	0.003
DB00830	0.423667	0.247
DB00831	0.673667	0.01
DB00833	0.422	0.262
DB00834	0.621333	0.05
DB00835	0.567	0.003
DB00836	0.684333	0.005
DB00837	0.451333	0.128
DB00838	0.431667	0.249
DB00839	0.233	0.726
DB00841	0.679	0.012
DB00842	0.652333	0.005
DB00843	0.594667	0.004
DB00844	0.399667	0.462
DB00845	0.514333	0.022
DB00846	0.473333	0.216
DB00847	0.376667	0.618
DB00848	0.392333	0.482
DB00849	0.600333	0.007
DB00850	0.623333	0.141
DB00851	0.331667	0.956
DB00852	0.685333	0.015
DB00854	0.399667	0.462
DB00855	0.542667	0.152
DB00857	0.524333	0.014
DB00858	0.357333	0.675
DB00859	0	1
DB00860	0.535	0.134
DB00861	0.477667	0.585
DB00862	0.572	0.108
DB00863	0.497333	0.025
DB00864	0.592667	0.022
DB00865	0.408667	0.779
DB00866	0.446333	0.594
DB00867	0.430667	0.34
DB00868	0.456	0.244
DB00869	0.567667	0.092
DB00870	0.413333	0.301
DB00871	0.418667	0.691
DB00872	0.349333	0.62
DB00873	0.431667	0.249
DB00875	0.566	0.1
DB00876	0.447	0.248
DB00877	0.597333	0.018
DB00878	0.485	0.981
DB00879	0.56	0.062
DB00880	0.441333	0.273
DB00881	0.434667	0.15
DB00882	0.681667	0.02
DB00883	0.721	0.07
DB00884	0.32	0.494
DB00886	0.436	0.15
DB00887	0.613667	0.047
DB00888	0.307	0.548
DB00889	0.472333	0.332
DB00890	0.414667	0.547
DB00892	0.470333	0.239
DB00893	0.429333	0.62
DB00894	0.393333	0.288
DB00895	0.284333	0.902
DB00896	0.477667	0.112
DB00897	0.651333	0.007
DB00898	0.746333	0
DB00899	0.399667	0.462
DB00900	0.579	0.041
DB00901	0.501	0.128
DB00902	0.585667	0.121
DB00903	0.484667	0.854
DB00904	0.567333	0.303
DB00905	0.426	0.411
DB00906	0.313333	0.543
DB00907	0.597333	0.155
DB00908	0.674	0.008
DB00909	0.667	0.036
DB00910	0.318	0.73
DB00912	0.413	0.54
DB00913	0.329667	0.681
DB00914	0.462	0.294
DB00915	0.483	0.111
DB00916	0.474333	0.239
DB00917	0.542	0.608
DB00918	0.428333	0.207
DB00920	0.655333	0.028
DB00921	0.47	0.194
DB00922	0.419333	0.46
DB00923	0	1
DB00924	0.586	0.237
DB00925	0.570667	0.26
DB00926	0.411333	0.878
DB00927	0.352333	0.993
DB00928	0.593667	0.14
DB00929	0.412333	0.573
DB00931	0.484333	0.961
DB00932	0.500333	0.026
DB00933	0.645667	0.003
DB00934	0.677667	0.013
DB00935	0.619333	0.032
DB00936	0.557	0.105
DB00937	0.366333	0.478
DB00938	0.514333	0.11
DB00939	0.582333	0.052
DB00940	0.365333	0.47
DB00941	0.487667	0.1
DB00942	0.352333	0.387
DB00943	0.481667	0.065
DB00944	0.487667	0.1
DB00945	0.598333	0.321
DB00946	0	1
DB00947	0.551667	0.008
DB00948	0.658333	0.017
DB00949	0.330333	0.906
DB00950	0.515	0.013
DB00951	0.467	0.107
DB00952	0.462333	0.276
DB00953	0.536667	0.061
DB00956	0.399667	0.462
DB00957	0.424	0.244
DB00959	0.488333	0.174
DB00960	0.504667	0.547
DB00961	0.442	0.887
DB00962	0.468667	0.113
DB00963	0.337	0.677
DB00964	0.397667	0.641
DB00966	0.569333	0.023
DB00967	0.632667	0.003
DB00968	0.576	0.63
DB00969	0.55	0.101
DB00970	0.432	0.357
DB00972	0.579333	0.001
DB00973	0.512333	0.064
DB00974	0.368	0.333
DB00975	0.608	0.223
DB00976	0.343667	0.411
DB00977	0.607333	0.006
DB00978	0.326	0.792
DB00979	0.395	0.29
DB00980	0.405	0.478
DB00981	0.563667	0.001
DB00982	0.553	0.305
DB00983	0.5	0.339
DB00984	0.418333	0.724
DB00985	0.629333	0.007
DB00986	0.543667	0.001
DB00987	0.365	0.881
DB00988	0.670667	0.016
DB00989	0.487667	0.1
DB00990	0.453667	0.118
DB00991	0.348667	0.821
DB00992	0.192667	0.737
DB00993	0.565	0.109
DB00994	0.428333	0.37
DB00995	0.588667	0.027
DB00996	0.541667	0.689
DB00997	0.619	0.027
DB00998	0.393333	0.489
DB00999	0.554	0.201
DB01001	0.447667	0.383
DB01002	0.566	0.014
DB01003	0.432667	0.182
DB01004	0.430333	0.16
DB01005	0.476667	0.248
DB01006	0.482667	0.04
DB01007	0.305667	0.553
DB01008	0.725667	0.069
DB01009	0.518667	0.049
DB01010	0.487667	0.1
DB01011	0.464	0.07
DB01012	0.336	0.693
DB01013	0.491	0.108
DB01014	0.381	0.778
DB01015	0.355333	0.381
DB01016	0.582	0.013
DB01017	0.563667	0.025
DB01018	0.487667	0.606
DB01019	0.505	0.023
DB01020	0.372333	0.442
DB01021	0.575667	0.083
DB01022	0.424	0.171
DB01023	0.675667	0.001
DB01024	0.555667	0.014
DB01025	0.514667	0.058
DB01026	0.681333	0.014
DB01028	0.663667	0.003
DB01029	0.513667	0.009
DB01030	0.646	0.001
DB01031	0.405667	0.245
DB01032	0.474667	0.847
DB01033	0.589333	0.08
DB01034	0.391667	0.36
DB01035	0.505333	0.16
DB01036	0.553333	0.013
DB01037	0.388	0.739
DB01038	0.441333	0.127
DB01039	0.629333	0.004
DB01041	0.527333	0.118
DB01042	0.384333	0.9
DB01043	0.519667	0.165
DB01044	0.346667	0.829
DB01045	0.523	0.202
DB01046	0.320333	0.506
DB01047	0.490333	0.044
DB01048	0.56	0.062
DB01049	0.709	0.005
DB01050	0.594667	0.138
DB01051	1	0.01
DB01053	0.338333	0.966
DB01054	0.609333	0.01
DB01055	0.396	0.465
DB01056	0.456	0.244
DB01057	0.487667	0.1
DB01058	0.547333	0.151
DB01059	0.560333	0.061
DB01060	0.388667	0.554
DB01062	0.606333	0.003
DB01063	0.471333	0.05
DB01064	0.584333	0.53
DB01065	0.615667	0.011
DB01067	0.405333	0.412
DB01068	0.654333	0.003
DB01069	0.712667	0
DB01070	0.318	0.73
DB01071	0.559667	0.003
DB01072	0.528333	0.095
DB01073	0.556333	0.114
DB01074	0.663667	0
DB01075	0.617	0.022
DB01076	0.504667	0.575
DB01077	0.425333	0.178
DB01078	0.415333	0.269
DB01079	0.541333	0.151
DB01080	0.442	0.124
DB01081	0.462667	0.158
DB01082	0	1
DB01083	0.528333	0.633
DB01084	0.585667	0.121
DB01085	0.543667	0.001
DB01086	0.459667	0.924
DB01087	0.569333	0.553
DB01088	0.589667	0.147
DB01089	0.357333	0.842
DB01090	0.331667	0.892
DB01091	0.55	0.014
DB01092	0.581333	0.27
DB01094	0.564667	0.064
DB01095	0.498333	0.139
DB01097	0.599333	0.017
DB01098	0.372	0.664
DB01099	0.426	0.411
DB01100	0.715667	0.001
DB01101	0.316667	0.508
DB01102	0.396667	0.456
DB01103	0.673667	0.003
DB01104	0.630333	0.045
DB01105	0.472333	0.465
DB01106	0.469	0.066
DB01107	0.621333	0.017
DB01108	0.496667	0.056
DB01109	0.535667	0.442
DB01110	0.763333	0
DB01112	0.434333	0.541
DB01113	0.57	0.35
DB01114	0.629667	0.057
DB01115	0.691	0.089
DB01116	0	1
DB01117	0.445	0.255
DB01118	0.717	0.038
DB01119	0.538333	0.061
DB01120	0.405667	0.234
DB01121	0	1
DB01122	0.487667	0.1
DB01123	0.357	0.383
DB01124	0.431	0.19
DB01125	0.33	0.463
DB01126	0.337667	0.87
DB01127	0.741333	0
DB01128	0.387667	0.518
DB01129	0.604333	0.015
DB01130	0.481	0.094
DB01131	0.317667	0.505
DB01132	0.522333	0.133
DB01133	0.445	0.179
DB01134	0.358	0.548
DB01135	0.464	0.118
DB01136	0.673333	0.034
DB01137	0.460667	0.471
DB01138	0.520333	0.017
DB01139	0.643	0.036
DB01140	0.339333	0.962
DB01142	0.677333	0.007
DB01143	0.448667	0.22
DB01144	0.567667	0.092
DB01146	0.505333	0.027
DB01148	0.440667	0.151
DB01149	0.627333	0.01
DB01151	0.689333	0.006
DB01153	0.367333	0.686
DB01154	0.441	0.143
DB01156	0.539333	0.042
DB01157	0.451	0.376
DB01158	0.457333	0.16
DB01159	0.694667	0.002
DB01160	0.536667	0.274
DB01161	0.415667	0.726
DB01162	0.542667	0.404
DB01164	0	1
DB01165	0.486667	0.231
DB01166	0.445	0.119
DB01167	0.578333	0.011
DB01168	0.420667	0.301
DB01169	0.533667	0.438
DB01170	0.471	0.483
DB01171	0.449333	0.362
DB01173	0.645333	0.111
DB01174	0.615333	0.14
DB01175	0.504667	0.205
DB01176	0.647	0
DB01177	0.613667	0.182
DB01178	0.427	0.265
DB01179	0.55	0.307
DB01180	0.462667	0.226
DB01181	0.373333	0.322
DB01182	0.646667	0.119
DB01183	0.581667	0.009
DB01184	0.651667	0.021
DB01185	0.512	0.022
DB01186	0.625333	0.063
DB01188	0.492333	0.187
DB01189	0.679667	0.003
DB01191	0.602333	0.228
DB01192	0.399667	0.462
DB01193	0.572333	0.043
DB01194	0.567667	0.092
DB01195	0.473333	0.618
DB01196	0.523333	0.064
DB01197	0.575	0.019
DB01198	0.551333	0.005
DB01199	0.572667	0.087
DB01200	0.646	0.061
DB01202	0.442333	0.468
DB01203	0.396667	0.456
DB01204	0.731	0.003
DB01205	0.625	0.005
DB01206	0	1
DB01207	0.341	0.652
DB01208	0.365667	0.731
DB01209	0.386333	0.39
DB01210	0.465	0.367
DB01211	0.474333	0.081
DB01212	0.428	0.888
DB01213	0.450333	0.193
DB01214	0.572333	0.043
DB01215	0.634667	0.008
DB01216	0.426667	0.765
DB01217	0.393333	0.288
DB01218	0.343667	0.627
DB01219	0.333	0.887
DB01220	0.373333	0.322
DB01221	0.634	0.048
DB01222	0.573	0.001
DB01223	0.452333	0.533
DB01224	0.700333	0.005
DB01225	0.409667	0.224
DB01226	0.548667	0.002
DB01227	0.441333	0.278
DB01228	0.346667	0.986
DB01229	0.585667	0.248
DB01230	0.341	0.43
DB01231	0.629333	0
DB01232	0.619	0.002
DB01233	0.585	0.057
DB01234	0.561667	0.126
DB01235	0.638667	0.041
DB01236	0.679667	0.003
DB01237	0.585667	0.121
DB01238	0.699	0.003
DB01239	0.634667	0.003
DB01240	0.444333	0.444
DB01241	0.490333	0.289
DB01242	0.687333	0.001
DB01243	0.511	0.022
DB01244	0.665333	0.001
DB01245	0.526667	0.024
DB01246	0.377	0.403
DB01247	0.369333	0.473
DB01248	0.593	0.02
DB01250	0.366333	0.857
DB01251	0.347	0.828
DB01252	0.364333	0.547
DB01253	0.525333	0.388
DB01254	0.787333	0.047
DB01255	0.399	0.644
DB01257	0.315667	0.532
DB01259	0.632333	0.113
DB01260	0.473333	0.216
DB01261	0.382	0.92
DB01262	0.397667	0.531
DB01263	0.313667	0.524
DB01265	0.353667	0.538
DB01267	0.642667	0.234
DB01268	0.825333	0
DB01269	0.401	0.221
DB01270	0.355667	0.379
DB01271	0.293	0.608
DB01272	0.594	0.117
DB01273	0.469667	0.4
DB01274	0.396667	0.456
DB01275	0.652	0
DB01276	0.362	0.357
DB01277	0.480667	0.095
DB01278	0.520667	0.012
DB01279	0.293	0.608
DB01280	0.598	0.117
DB01281	0.476333	0.114
DB01282	0.367667	0.705
DB01283	0.337	0.677
DB01284	0.362667	0.51
DB01285	0.392667	0.865
DB01287	0.434667	0.546
DB01288	0.396667	0.669
DB01289	0.347	0.612
DB01291	0.572333	0.043
DB01294	0.337	0.677
DB01295	0.587333	0.006
DB01296	0.401	0.693
DB01297	0.572333	0.043
DB01301	0.470333	0.555
DB01303	0.428333	0.604
DB01306	0.424	0.221
DB01307	0.424	0.221
DB01309	0.424	0.221
DB01320	0.456	0.244
DB01324	0.898333	0.015
DB01325	0.456	0.312
DB01326	0.495	0.855
DB01327	0.386667	0.886
DB01328	0.398333	0.442
DB01329	0.464	0.073
DB01330	0.372667	0.982
DB01331	0	1
DB01333	0.370667	0.656
DB01336	0.464	0.118
DB01337	0.503	0.021
DB01338	0.489667	0.044
DB01339	0.437667	0.29
DB01340	0.434667	0.25
DB01345	0.415333	0.269
DB01346	0.543	0.007
DB01348	0.434667	0.25
DB01349	0.515333	0.091
DB01351	0.583	0.014
DB01352	0.583	0.014
DB01353	0.583	0.014
DB01354	0.583	0.014
DB01355	0.583	0.014
DB01356	0.492667	0.074
DB01357	0.464333	0.12
DB01359	0.431333	0.57
DB01363	0.509333	0.832
DB01364	0.407667	0.769
DB01365	0.490333	0.569
DB01366	0.504	0.036
DB01367	0.386667	0.572
DB01370	0.484667	0.051
DB01373	0.474333	0.635
DB01375	0.368	0.879
DB01380	0.504333	0.111
DB01381	0.517333	0.039
DB01382	0.388333	0.319
DB01384	0.431667	0.249
DB01388	0.681667	0
DB01392	0.660333	0.069
DB01393	0.556	0.088
DB01394	0.624	0.048
DB01395	0.37	0.677
DB01396	0.560667	0.083
DB01397	0.498333	0.062
DB01398	0.498333	0.062
DB01399	0.337	0.677
DB01400	0.501	0.036
DB01401	0.337	0.677
DB01403	0.660667	0
DB01404	0.459667	0.093
DB01406	0.641333	0.051
DB01407	0.455667	0.685
DB01408	0.532	0.006
DB01409	0.543667	0.001
DB01410	0.473333	0.216
DB01411	0.47	0.675
DB01412	0.430667	0.212
DB01418	0	1
DB01419	0.337	0.677
DB01420	0.447	0.116
DB01421	0.358333	0.507
DB01422	0.48	0.873
DB01424	0.337	0.677
DB01425	0.457	0.116
DB01426	0.472333	0.06
DB01427	0.507	0.576
DB01428	0.501333	0.034
DB01429	0.554667	0.041
DB01430	0.415333	0.269
DB01431	0.424	0.244
DB01433	0.413	0.216
DB01435	0.337	0.677
DB01436	0.385	0.631
DB01437	0.621333	0.017
DB01438	0	1
DB01439	0.399667	0.462
DB01440	0.430333	0.164
DB01442	0.397333	0.475
DB01444	0.350333	0.644
DB01445	0.439	0.314
DB01446	0.524333	0.744
DB01452	0.416667	0.517
DB01454	0.584	0.043
DB01460	0.617667	0.022
DB01462	0.399667	0.462
DB01463	0.341	0.43
DB01465	0.388667	0.554
DB01466	0.329667	0.681
DB01472	0.397667	0.625
DB01483	0.583	0.006
DB01484	0.412	0.539
DB01488	0.445333	0.42
DB01493	0.487667	0.331
DB01496	0.583	0.006
DB01497	0.471	0.353
DB01501	0.329667	0.681
DB01509	0.440333	0.302
DB01516	0.388667	0.554
DB01520	0.450333	0.912
DB01524	0.522667	0.011
DB01528	0.303667	0.852
DB01535	0.399667	0.462
DB01536	0.493667	0.372
DB01537	0.416333	0.207
DB01544	0.610333	0
DB01548	0.419	0.474
DB01549	0.413333	0.217
DB01551	0.329667	0.681
DB01556	0.381333	0.37
DB01558	0.634667	0.008
DB01559	0.622667	0.014
DB01565	0.442	0.458
DB01567	0.622667	0.014
DB01571	0.399667	0.462
DB01576	0.449667	0.709
DB01577	0.524667	0.665
DB01579	0.449333	0.407
DB01580	0.428667	0.37
DB01583	0.363	0.542
DB01586	0.418333	0.664
DB01587	0.545333	0.018
DB01588	0.634667	0.008
DB01589	0.634667	0.008
DB01590	0.478	0.051
DB01591	0.558667	0.016
DB01592	0.533333	0.659
DB01593	0.786	0.012
DB01594	0.622667	0.014
DB01595	0.634667	0.015
DB01597	0.406	0.276
DB01599	0.476667	0.156
DB01600	0.337	0.677
DB01601	0.466667	0.112
DB01606	0.357333	0.675
DB01608	0.424667	0.414
DB01611	0.465333	0.385
DB01612	0.721	0.07
DB01613	0.321	0.783
DB01614	0.506667	0.154
DB01615	0.585667	0.121
DB01616	0.332667	0.96
DB01618	0.588667	0.131
DB01619	0.585667	0.121
DB01620	0.332667	0.881
DB01621	0.499333	0.061
DB01622	0.540667	0.053
DB01623	0.676333	0.003
DB01624	0.488	0.571
DB01625	0.48	0.072
DB01626	0.369333	0.473
DB01628	0.404	0.585
DB01631	0.376333	0.719
DB01632	0.374	0.408
DB01643	0.327667	0.779
DB01645	0.607333	0.169
DB01649	0.327333	0.764
DB01650	0.405667	0.245
DB01656	0.425333	0.42
DB01686	0.388667	0.355
DB01694	0.500333	0.12
DB01698	0.503667	0.566
DB01708	0.686	0.033
DB01718	0.488667	0.28
DB01727	0.247667	0.927
DB01744	0.422667	0.437
DB01752	0.486667	0.468
DB01759	0.398667	0.267
DB01761	0.381333	0.825
DB01765	0.381333	0.68
DB01766	0.393	0.47
DB01767	0.405333	0.574
DB01769	0.459333	0.625
DB01776	0.431333	0.162
DB01782	0.661	0.422
DB01783	0.357333	0.675
DB01785	0.44	0.144
DB01791	0.425333	0.637
DB01795	0.465333	0.392
DB01805	0.405	0.422
DB01809	0.516333	0.68
DB01812	0.499667	0.625
DB01819	0.280333	0.928
DB01821	0.407	0.231
DB01834	0.489333	0.114
DB01836	0.527667	0.073
DB01839	0.344	0.621
DB01844	0.394333	0.3
DB01852	0.63	0.021
DB01858	0.35	0.787
DB01861	0.415	0.197
DB01863	0.461333	0.645
DB01864	0.344667	0.692
DB01873	0.34	1
DB01878	0.462	0.547
DB01880	0.572667	0.325
DB01884	0.547667	0.05
DB01890	0.399667	0.266
DB01892	0.418667	0.288
DB01905	0.435667	0.151
DB01907	0.730667	0.004
DB01915	0.451	0.547
DB01917	0.375667	0.409
DB01924	0.413667	0.744
DB01929	0.317667	0.784
DB01941	0.413	0.876
DB01942	0.584333	0.195
DB01946	0.365	0.701
DB01954	0.368	0.479
DB01955	0.313	0.947
DB01958	0.317667	0.784
DB01959	0.368	0.479
DB01960	0.327333	0.764
DB01962	0.371333	0.946
DB01972	0.529667	0.038
DB01977	0.486333	0.12
DB01992	0.537	0.074
DB01996	0.324	0.753
DB01997	0.421	0.252
DB02001	0.317667	0.784
DB02007	0.45	0.2
DB02010	0.604333	0.028
DB02015	0.317667	0.778
DB02018	0.371	0.704
DB02027	0.407	0.231
DB02044	0.421	0.252
DB02049	0.315667	0.806
DB02052	0.444667	0.444
DB02054	0.438333	0.171
DB02056	0.443667	0.138
DB02057	0.389	0.948
DB02058	0.420667	0.36
DB02059	0.501667	0.066
DB02062	0.365	0.565
DB02068	0.384	0.35
DB02071	0.379	0.801
DB02073	0.362333	0.551
DB02076	0.346667	0.612
DB02077	0.407	0.231
DB02078	0.488333	0.049
DB02091	0.363333	0.803
DB02095	0.369333	0.473
DB02098	0.374	0.659
DB02109	0.623	0.022
DB02110	0.8	0.014
DB02112	0.371	0.468
DB02115	0.335	0.681
DB02116	0.454333	0.889
DB02123	0.356	0.768
DB02126	0.360333	0.568
DB02132	0.584333	0.034
DB02139	0.336	0.684
DB02141	0.407	0.231
DB02142	0.51	0.034
DB02152	0.485	0.134
DB02153	0.462667	0.325
DB02161	0.543667	0.001
DB02175	0.365667	0.961
DB02180	0.360667	0.53
DB02187	0.414333	0.299
DB02193	0.457333	0.092
DB02196	0.538333	0.019
DB02197	0.369	0.733
DB02207	0.388667	0.355
DB02210	0.482	0.059
DB02211	0.369333	0.473
DB02212	0.496667	0.513
DB02216	0.370333	0.463
DB02234	0.388667	0.355
DB02235	0.403667	0.398
DB02255	0.545667	0.842
DB02258	0.387667	0.562
DB02264	0.381	0.603
DB02266	0.582	0.362
DB02267	0.400333	0.262
DB02269	0.527667	0.073
DB02287	0.374	0.681
DB02292	0.555333	0.111
DB02300	0.366667	0.518
DB02309	0.398333	0.268
DB02315	0.351333	0.628
DB02320	0.412667	0.217
DB02325	0.614667	0.014
DB02329	0.359333	0.762
DB02333	0.390667	0.505
DB02335	0.421	0.252
DB02338	0.426667	0.215
DB02339	0.336	0.684
DB02341	0.409	0.214
DB02343	0.343	0.659
DB02350	0.379333	0.972
DB02352	0.442667	0.171
DB02354	0.406	0.801
DB02362	0.405667	0.245
DB02363	0.393333	0.29
DB02365	0.465333	0.062
DB02366	0.355667	0.555
DB02367	0.347667	0.974
DB02375	0.603333	0.055
DB02377	0.299	0.866
DB02379	0.579	0.233
DB02383	0.584333	0.01
DB02388	0.373667	0.411
DB02398	0.461667	0.084
DB02402	0.317667	0.784
DB02407	0.410333	0.741
DB02424	0.312333	1
DB02431	0.391667	0.48
DB02440	0	1
DB02448	0.391667	0.508
DB02458	0.500333	0.118
DB02459	0.51	0.027
DB02463	0.374	0.681
DB02471	0.373333	0.635
DB02473	0.488	0.185
DB02475	0.383333	0.393
DB02481	0.371333	0.453
DB02482	0.441	0.907
DB02483	0.435667	0.168
DB02491	0.437333	0.198
DB02494	0.53	0.872
DB02504	0.391667	0.299
DB02506	0.439667	0.533
DB02513	0.334333	0.448
DB02515	0.481667	0.109
DB02517	0.523667	0.772
DB02519	0.47	0.065
DB02526	0.435667	0.151
DB02530	0.6	0.005
DB02538	0.454667	0.462
DB02539	0.421	0.252
DB02544	0.336	0.684
DB02546	0.546	0.887
DB02550	0.312333	1
DB02552	0.433667	0.149
DB02556	0.433667	0.167
DB02567	0.802667	0
DB02580	0.362667	0.743
DB02586	0.473667	0.079
DB02587	0.498667	0.064
DB02596	0.330667	0.976
DB02597	0	1
DB02613	0.368667	0.454
DB02615	0.387333	0.641
DB02621	0.344667	0.902
DB02633	0.377667	0.409
DB02638	0.434	0.173
DB02639	0.470333	0.067
DB02640	0	1
DB02643	0.391	0.304
DB02644	0.356333	0.624
DB02648	0.444	0.134
DB02656	0.568667	0.297
DB02659	0.665	0.001
DB02660	0.39	0.322
DB02665	0.489667	0.171
DB02687	0.547	0.178
DB02692	0.443667	0.259
DB02697	0.324	0.753
DB02701	0.509	0.741
DB02703	0.547333	0.151
DB02709	0.615333	0.071
DB02712	0.584333	0.01
DB02721	0.413667	0.342
DB02726	0.486	0.08
DB02731	0.555667	0.171
DB02733	0.559	0.524
DB02740	0.479333	0.07
DB02741	0.387667	0.562
DB02742	0.605	0.034
DB02744	0.421333	0.648
DB02754	0.312333	1
DB02761	0.386333	0.57
DB02763	0.405667	0.246
DB02764	0.719667	0.017
DB02767	0.614333	0.026
DB02772	0.509	0.029
DB02789	0.408333	0.224
DB02795	0.442	0.254
DB02818	0.372	0.845
DB02824	0.450667	0.12
DB02827	0.395	0.341
DB02833	0.515333	0.937
DB02836	0.351	0.596
DB02839	0.480667	0.06
DB02840	0.312333	1
DB02845	0.487667	0.1
DB02848	0.536333	0.068
DB02854	0.437667	0.705
DB02869	0.326333	0.753
DB02873	0.38	0.399
DB02877	0.387667	0.562
DB02897	0.796667	0.01
DB02901	0.522	0.161
DB02910	0.445667	0.124
DB02915	0.363333	0.803
DB02918	0.302333	0.867
DB02925	0.367333	0.686
DB02930	0.379	0.399
DB02944	0.715	0.013
DB02950	0.411333	0.977
DB02952	0.355667	0.53
DB02959	0.430667	0.365
DB02966	0.372	0.845
DB02983	0.476	0.603
DB02984	0.430333	0.608
DB02994	0.430333	0.195
DB02998	0.408333	0.416
DB02999	0.515333	0.11
DB03003	0.386	0.564
DB03010	0.34	1
DB03014	0.645333	0.053
DB03023	0.341	0.996
DB03026	0.418	0.298
DB03033	0.324	0.753
DB03041	0.353333	0.551
DB03044	0.727	0.062
DB03046	0.465667	0.124
DB03052	0.547333	0.063
DB03056	0.267	0.911
DB03059	0.514	0.09
DB03067	0.412667	0.217
DB03082	0.497	0.13
DB03083	0.376	0.395
DB03084	0.390333	0.322
DB03088	0.447667	0.845
DB03092	0.529667	0.07
DB03100	0.388667	0.355
DB03106	0.384667	0.356
DB03109	0.356	0.536
DB03127	0.569	0.006
DB03128	0.595333	0.013
DB03136	0.457333	0.092
DB03144	0.451667	0.208
DB03147	0.694667	0.006
DB03148	0.465333	0.114
DB03152	0.33	0.721
DB03159	0.491667	0.296
DB03162	0.425667	0.198
DB03166	0.373333	0.879
DB03173	0.374	0.681
DB03176	0.363	0.542
DB03193	0.466333	0.142
DB03203	1	0
DB03209	0.383	0.313
DB03226	0.440667	0.148
DB03227	0.376333	0.635
DB03234	0.336	0.684
DB03247	0.541333	0.452
DB03255	0.553333	0.026
DB03260	0.540333	0.095
DB03262	0.401667	0.257
DB03271	0.375333	0.634
DB03297	0.438667	0.174
DB03310	0.393	0.305
DB03312	0.353667	0.538
DB03314	0.437333	0.149
DB03316	0.351	0.567
DB03317	0.314	0.833
DB03322	0.454333	0.137
DB03338	0.448	0.133
DB03345	0.322667	0.935
DB03349	0.419667	0.182
DB03352	0.376667	0.421
DB03365	0.403	0.647
DB03367	0.395667	0.85
DB03368	0.379333	0.93
DB03374	0.416667	0.474
DB03380	0.423667	0.169
DB03382	0.5	0.118
DB03383	0.445	0.13
DB03385	0.385667	0.336
DB03389	0	1
DB03397	0.444	0.138
DB03401	0.257667	0.927
DB03403	0.383667	0.57
DB03413	0.363667	0.486
DB03424	0.480333	0.062
DB03428	0.52	0.106
DB03431	0.699	0.169
DB03435	0.517	0.093
DB03439	0.529667	0.07
DB03444	0.542667	0.2
DB03448	0.4	0.264
DB03449	0.356333	0.624
DB03461	0.665	0.045
DB03466	0.356333	0.544
DB03467	0.504333	0.094
DB03468	0.422	0.191
DB03490	0.394667	0.953
DB03496	0.757	0.141
DB03499	0.385333	0.347
DB03501	0.517	0.029
DB03510	0.623	0.022
DB03535	0.408333	0.232
DB03541	0.385667	0.345
DB03559	0.484333	0.055
DB03566	0.517	0.383
DB03575	0.479	0.067
DB03585	0.437667	0.883
DB03597	0.404333	0.407
DB03598	0.401667	0.257
DB03600	0.39	0.31
DB03602	0.285667	0.906
DB03604	0.394667	0.526
DB03606	0.425333	0.42
DB03608	0.384667	0.905
DB03615	0.252667	0.872
DB03619	0.404	0.781
DB03633	0.379333	0.387
DB03643	0.332	0.706
DB03649	0.325333	0.769
DB03660	0.391333	0.498
DB03661	0.482667	0.534
DB03670	0.395	0.341
DB03674	0.318333	0.775
DB03680	0.398333	0.245
DB03685	0.452667	0.342
DB03693	0.412667	0.308
DB03707	0.407	0.231
DB03721	0.491333	0.279
DB03728	0.405667	0.245
DB03731	0.383333	0.353
DB03740	0.466333	0.367
DB03747	0.354333	0.534
DB03748	0.336	0.684
DB03749	0.312333	1
DB03754	0.413	0.862
DB03758	0.429	0.387
DB03759	0.383667	0.574
DB03760	0.428667	0.208
DB03766	0.475333	0.073
DB03771	0.336	0.684
DB03773	0	1
DB03777	0.566667	0.317
DB03783	0.8	0.041
DB03785	0.311333	0.818
DB03793	0.506667	0.074
DB03796	0.636667	0
DB03800	0.316667	0.78
DB03801	0.381667	0.39
DB03808	0.387333	0.534
DB03814	0.59	0.03
DB03837	0.361333	0.9
DB03847	0.449	0.225
DB03849	0.368	0.479
DB03851	0.558	0.017
DB03854	0.540333	0.154
DB03856	0.358333	0.507
DB03861	0.359667	0.523
DB03865	0.489667	0.166
DB03876	0.435667	0.151
DB03880	0.465333	0.982
DB03884	0	1
DB03886	0.372667	0.424
DB03888	0.336	0.684
DB03900	0.418333	0.454
DB03902	0.361333	0.366
DB03904	0.483	0.062
DB03909	0.494333	0.161
DB03910	0.421	0.252
DB03921	0.435	0.517
DB03925	0.409	0.214
DB03929	0.44	0.147
DB03940	0.425667	0.198
DB03946	0.523333	0.076
DB03948	0.464	0.114
DB03958	0	1
DB03959	0.381	0.758
DB03963	0.476	0.068
DB03975	0.288333	0.892
DB03976	0.363	0.518
DB03977	0.553333	0.015
DB03978	0.374667	0.414
DB03981	0.545333	0.065
DB03991	0.381667	0.366
DB04000	0.372	0.845
DB04001	0.383	0.4
DB04006	0.454667	0.462
DB04014	0.466333	0.812
DB04016	0.436	0.135
DB04018	0.407	0.231
DB04020	0.462	0.547
DB04044	0.412667	0.217
DB04059	0.495333	0.076
DB04066	0.608333	0.013
DB04077	0.58	0.008
DB04083	0.558	0.002
DB04092	0.412	0.33
DB04099	0	1
DB04105	0.42	0.288
DB04107	0.406	0.801
DB04126	0.354333	0.588
DB04129	0.356333	0.777
DB04132	0.395667	0.646
DB04137	0.469	0.669
DB04140	0.355	0.91
DB04141	0.633667	0
DB04147	0.567	0.065
DB04149	0.425333	0.42
DB04152	0.381667	0.792
DB04160	0.336667	0.886
DB04163	0.317667	0.784
DB04185	0.434667	0.161
DB04186	0.531333	0.096
DB04200	0.385	0.359
DB04204	0.395	0.341
DB04205	0.366667	0.526
DB04209	0.437333	0.563
DB04214	0.457333	0.16
DB04215	0.374	0.681
DB04216	0.793	0
DB04223	0.421	0.252
DB04224	0.642667	0.001
DB04228	0.430333	0.16
DB04233	0.375	0.93
DB04242	0.567667	0.066
DB04270	0.453333	0.139
DB04272	0.653333	0.154
DB04275	0.425333	0.298
DB04288	0.394667	0.953
DB04297	0.5	0.939
DB04299	0.394667	0.46
DB04306	0.356333	0.784
DB04307	0.369333	0.473
DB04310	0.388667	0.987
DB04315	0.633	0.073
DB04324	0	1
DB04325	0.719667	0.001
DB04326	0.428	0.236
DB04338	0.380667	0.932
DB04339	0.355333	0.381
DB04360	0.583	0.031
DB04365	0.543667	0.001
DB04367	0.336333	0.919
DB04368	0	1
DB04377	0.481333	0.232
DB04387	0	1
DB04395	0.658333	0.027
DB04400	0.42	0.315
DB04404	0.356	0.536
DB04407	0.501	0.328
DB04419	0.380667	0.374
DB04424	0.371	0.468
DB04444	0.417667	0.677
DB04447	0.506333	0.386
DB04451	0	1
DB04454	0.407667	0.235
DB04456	0.389	0.333
DB04459	0.429333	0.171
DB04464	0.634333	0.018
DB04465	0.437333	0.567
DB04473	0.337667	0.727
DB04474	0.799333	0
DB04480	0.313	0.823
DB04491	0.431	0.207
DB04493	0.5	0.052
DB04500	0.405667	0.245
DB04513	0.408667	0.355
DB04518	0.454667	0.462
DB04519	0.464	0.115
DB04522	0.552667	0.205
DB04530	0.476333	0.842
DB04532	0.41	0.226
DB04534	0.388667	0.355
DB04545	0.390333	0.326
DB04552	0.555667	0.163
DB04555	0.33	0.713
DB04563	0.374	0.681
DB04564	0.747	0.064
DB04566	0.478667	0.151
DB04571	0.434667	0.177
DB04572	0.358333	0.814
DB04573	0.558667	0.006
DB04574	0.489333	0.048
DB04575	0.338667	0.866
DB04576	0.326	0.792
DB04581	0.482667	0.054
DB04588	0.312333	1
DB04590	0.394333	0.515
DB04599	0.476667	0.074
DB04600	0.341	0.673
DB04601	0.341	0.673
DB04604	0.409	0.556
DB04608	0.487333	0.062
DB04630	0.412	0.331
DB04639	0.337667	0.727
DB04652	0.474333	0.292
DB04654	0.719667	0.018
DB04665	0.540333	0.095
DB04674	0.397667	0.265
DB04688	0.354667	0.554
DB04690	0.463333	0.384
DB04695	0.437667	0.165
DB04705	0.484333	0.059
DB04707	0.472	0.317
DB04714	0.433667	0.149
DB04715	0.414	0.205
DB04716	0.645	0.002
DB04719	0.431	0.832
DB04725	0.398	0.669
DB04739	0.495667	0.113
DB04743	0.510667	0.453
DB04745	0.551667	0.141
DB04751	0.538	0.086
DB04763	0.472667	0.454
DB04769	0.488667	0.09
DB04786	0.525667	0.911
DB04794	0.462	0.601
DB04795	0.261667	0.932
DB04799	0.568	0.012
DB04812	0.582333	0.12
DB04813	0.677667	0.046
DB04815	0.519	0.795
DB04816	0.358333	0.507
DB04817	0.355333	0.538
DB04818	0.369333	0.473
DB04819	0.581333	0.142
DB04820	0.415667	0.733
DB04821	0.499	0.61
DB04823	0.357333	0.675
DB04824	0.481333	0.54
DB04825	0.489	0.169
DB04828	0.403667	0.376
DB04829	0.581333	0.196
DB04832	0.488	0.05
DB04835	0.274333	0.911
DB04837	0.585667	0.121
DB04838	0.373667	0.413
DB04839	0.519333	0.019
DB04840	0.394333	0.304
DB04841	0.705667	0
DB04842	0.666	0.007
DB04843	0.447333	0.241
DB04844	0.461	0.297
DB04845	0.510333	0.066
DB04846	0.572333	0.043
DB04849	0.735	0.485
DB04853	0.408	0.386
DB04854	0.456333	0.075
DB04855	0.671333	0.007
DB04856	0.333	0.459
DB04861	0.414333	0.736
DB04865	0.43	0.916
DB04868	0.76	0
DB04871	0.425667	0.412
DB04875	0.361	0.555
DB04876	0.382	0.773
DB04878	0.429	0.208
DB04879	0.547667	0.198
DB04880	0.327	0.753
DB04881	0.461333	0.118
DB04883	0.398667	0.28
DB04884	0.324333	0.494
DB04890	0.585667	0.121
DB04892	0.487667	0.1
DB04894	0.410667	0.344
DB04895	0.445	0.132
DB04896	0.517333	0.368
DB04898	0.438333	0.817
DB04899	0.338333	0.86
DB04908	0.527333	0.109
DB04920	0.479	0.071
DB04930	0.426667	0.426
DB04931	0.341333	0.947
DB04932	0.410667	0.356
DB04933	0.614333	0.106
DB04938	0.338667	0.866
DB04941	0.368	0.489
DB04942	0.387667	0.562
DB04946	0.667333	0.001
DB04948	0.390333	0.697
DB04953	0.366	0.879
DB04954	0.410667	0.356
DB04957	0.395	0.292
DB04960	0.331	0.736
DB04967	0.349	0.98
DB05013	0.486333	0.272
DB05015	0.479	0.977
DB05016	0.357333	0.675
DB05018	0.501	0.321
DB05039	0.506	0.037
DB05095	0.337	0.677
DB05105	0.503667	0.03
DB05109	0	1
DB05186	0.379667	0.382
DB05219	0.49	0.175
DB05229	0.395333	0.488
DB05234	0.481	0.052
DB05239	0.378	0.699
DB05246	0.248	0.691
DB05251	0.525333	0.027
DB05258	0.718	0.089
DB05260	0.559	0.003
DB05265	0	1
DB05266	0.437	0.528
DB05271	0.513	0.1
DB05288	0.357333	0.675
DB05294	0.773	0.065
DB05295	0.318	0.73
DB05302	0.399667	0.462
DB05311	0.345333	0.41
DB05314	0.350667	0.642
DB05316	0.388667	0.374
DB05318	0.427333	0.23
DB05332	0.378	0.31
DB05360	0.413	0.739
DB05379	0.314333	0.851
DB05381	0.450333	0.738
DB05389	0.742	0.018
DB05414	0.462	0.547
DB05416	0.453333	0.139
DB05424	0.747333	0.043
DB05465	0.617667	0.483
DB05482	0.273	0.921
DB05508	0.399667	0.462
DB05511	0.410667	0.356
DB05521	0.554333	0.279
DB05578	0.509333	0.204
DB05630	0.488	0.165
DB05665	0.518	0.254
DB05676	0.488	0.477
DB05679	0.379667	0.377
DB05773	0.354333	0.683
DB05777	0.379667	0.368
DB05804	0.406	0.265
[truncated: 939 more rows]

## Sheet: S5
Table S5. The scores of candidates using RWR
Drugs	ZRWR-score	P-value
DB00001	-0.0835997	0.276
DB00002	2.2612	0.033
DB00004	-0.0146257	0.183
DB00005	-0.060533	0.29
DB00006	-0.0733228	0.284
DB00007	-0.239662	0.718
DB00008	0.0607138	0.139
DB00009	-0.164597	0.321
DB00010	0.213969	0.059
DB00011	0.0802104	0.129
DB00012	-0.0712677	0.215
DB00013	-0.343316	0.46
DB00014	-0.335659	0.855
DB00015	-0.173309	0.341
DB00016	0.0164809	0.199
DB00017	-0.119054	0.319
DB00018	0.0235774	0.149
DB00019	0.0335941	0.144
DB00020	-0.0815671	0.24
DB00021	0.309868	0.067
DB00022	0.0549101	0.147
DB00024	-0.043436	0.245
DB00025	2.71473	0.02
DB00026	0.186962	0.106
DB00028	-0.130466	0.288
DB00029	-0.214585	0.338
DB00030	-0.182527	0.321
DB00031	0.202705	0.21
DB00032	-0.250978	0.551
DB00033	0.148833	0.119
DB00034	0.00807248	0.15
DB00035	4.3884	0.008
DB00036	0.245135	0.142
DB00038	0.359453	0.069
DB00039	-0.265604	0.429
DB00040	6.29683	0.003
DB00041	-0.0737361	0.197
DB00042	-0.126061	0.252
DB00043	0.0626096	0.16
DB00044	-0.261913	0.715
DB00045	-0.0957397	0.251
DB00046	0.0786686	0.133
DB00047	0.0385609	0.133
DB00048	-0.249136	0.447
DB00050	-0.352608	0.833
DB00051	-0.211659	0.338
DB00052	0.0571691	0.133
DB00054	-0.218662	0.336
DB00055	-0.236503	0.341
DB00056	-0.105209	0.286
DB00058	-0.032577	0.223
DB00060	-0.00811132	0.149
DB00061	7.74055	0.003
DB00062	-0.0294157	0.193
DB00063	-0.0855527	0.224
DB00064	-0.106475	0.235
DB00065	0.0910415	0.104
DB00066	-0.072085	0.274
DB00067	4.68974	0.007
DB00068	0.0704253	0.134
DB00069	0.154562	0.144
DB00070	-0.120319	0.312
DB00071	-0.140279	0.322
DB00072	2.33119	0.032
DB00073	-0.245305	0.373
DB00074	-0.169593	0.319
DB00075	-0.282591	0.384
DB00078	-0.238488	0.361
DB00081	-0.262025	0.358
DB00082	0.00426605	0.184
DB00083	0.0476178	0.134
DB00086	-0.16249	0.283
DB00087	-0.320539	0.427
DB00089	-0.241675	0.729
DB00091	0.160086	0.137
DB00092	-0.247786	0.352
DB00093	0.134836	0.084
DB00094	-0.100967	0.298
DB00095	-0.131691	0.309
DB00097	-0.258362	0.57
DB00098	0.143501	0.195
DB00099	0.036223	0.158
DB00100	0.0138725	0.209
DB00102	-0.0990234	0.248
DB00104	4.28664	0.005
DB00105	0.0698194	0.142
DB00106	-0.230735	0.744
DB00107	3.99689	0.015
DB00108	2.28226	0.04
DB00110	-0.244268	0.351
DB00111	-0.195838	0.321
DB00112	-0.206862	0.326
DB00113	0.0891752	0.084
DB00114	0.940721	0.155
DB00115	0.208094	0.174
DB00116	0.678799	0.139
DB00117	0.212209	0.127
DB00118	0.619768	0.125
DB00119	0.855276	0.163
DB00120	0.448576	0.124
DB00121	0.255702	0.199
DB00122	0.15078	0.187
DB00123	4.82762	0.005
DB00125	3.57369	0.008
DB00126	0.556243	0.25
DB00127	3.01082	0.017
DB00128	0.602218	0.218
DB00129	3.54474	0.009
DB00130	0.482389	0.07
DB00131	5.84612	0
DB00132	2.89578	0.014
DB00133	0.52253	0.123
DB00134	0.304001	0.119
DB00135	0.382446	0.097
DB00136	0.8253	0.078
DB00138	-0.110966	0.254
DB00139	0.104665	0.315
DB00140	4.06513	0.007
DB00141	-0.0520673	0.241
DB00142	0.856632	0.196
DB00143	0.852477	0.18
DB00144	3.07896	0.01
DB00145	0.0534931	0.358
DB00146	0.145437	0.112
DB00147	0.777034	0.047
DB00148	0.338343	0.136
DB00149	0.70791	0.096
DB00150	0.458267	0.094
DB00151	0.751752	0.152
DB00152	3.89812	0.007
DB00153	0.79326	0.073
DB00154	0.145071	0.136
DB00155	0.498715	0.164
DB00156	0.304598	0.093
DB00157	1.95474	0.041
DB00158	-0.154855	0.288
DB00159	3.38808	0.009
DB00160	0.474475	0.183
DB00161	0.11871	0.13
DB00162	1.7475	0.057
DB00163	2.82792	0.015
DB00165	1.30208	0.083
DB00166	0.824988	0.168
DB00167	0.5581	0.11
DB00168	-0.0198224	0.166
DB00169	0.141994	0.137
DB00170	2.32377	0.037
DB00171	6.67912	0
DB00172	0.424799	0.204
DB00173	0.570261	0.132
DB00174	0.372906	0.134
DB00175	0.033355	0.148
DB00176	0.468578	0.112
DB00177	-0.0775494	0.267
DB00178	-0.00554697	0.179
DB00179	3.99448	0.002
DB00180	0.207563	0.105
DB00181	0.297983	0.115
DB00182	0.0753662	0.279
DB00183	-0.11908	0.304
DB00184	-0.369083	0.454
DB00185	4.54761	0.006
DB00186	1.60185	0.092
DB00187	-0.0284482	0.162
DB00188	0.0836528	0.295
DB00189	1.36167	0.148
DB00190	0.175033	0.114
DB00191	0.260609	0.116
DB00192	-0.0686302	0.22
DB00193	2.97249	0.017
DB00194	0.38641	0.231
DB00195	0.201902	0.107
DB00196	3.88387	0.017
DB00197	0.984859	0.193
DB00198	-0.215602	0.412
DB00199	3.82391	0.01
DB00200	0.199939	0.185
DB00201	4.39596	0.001
DB00202	-0.241531	0.378
DB00203	1.37933	0.147
DB00204	0.348166	0.088
DB00205	-0.149262	0.288
DB00206	2.58336	0.017
DB00207	4.59866	0.004
DB00208	0.223303	0.199
DB00209	0.0127302	0.19
DB00210	-0.0197484	0.219
DB00211	3.9781	0.028
DB00212	-0.261163	0.766
DB00213	0.224252	0.15
DB00214	-0.247213	0.7
DB00215	0.134773	0.234
DB00216	-0.109377	0.238
DB00217	0.21087	0.15
DB00218	0.57952	0.059
DB00219	0.0437829	0.164
DB00220	4.83249	0.004
DB00221	0.0390934	0.171
DB00222	0.053654	0.154
DB00223	0.143159	0.102
DB00224	0.699258	0.079
DB00226	0.109535	0.112
DB00227	2.85187	0.017
DB00228	1.52839	0.071
DB00229	6.40407	0.01
DB00230	-0.0495209	0.227
DB00231	1.6821	0.092
DB00232	-0.239609	0.424
DB00233	0.227143	0.143
DB00234	0.324716	0.148
DB00235	0.53093	0.105
DB00236	0.0818877	0.135
DB00237	1.2721	0.171
DB00239	0.420341	0.26
DB00240	0.124777	0.1
DB00241	1.27695	0.18
DB00242	2.95857	0.018
DB00243	0.458502	0.099
DB00244	0.529649	0.174
DB00245	2.27915	0.034
DB00246	1.95393	0.057
DB00247	0.306641	0.279
DB00248	-0.279067	0.409
DB00249	-0.0252367	0.183
DB00250	0.854544	0.066
DB00251	3.86636	0.003
DB00252	-0.0122667	0.258
DB00253	0.236137	0.105
DB00254	0.0357074	0.234
DB00255	3.1554	0.009
DB00257	5.93054	0
DB00258	0.0152166	0.159
DB00259	3.19979	0.012
DB00260	0.202981	0.171
DB00261	0.718144	0.066
DB00262	0.345231	0.077
DB00263	-0.0501298	0.222
DB00264	-0.0542234	0.218
DB00266	0.300956	0.174
DB00268	-0.111794	0.308
DB00269	4.75226	0.012
DB00270	0.40143	0.154
DB00272	-0.241632	0.723
DB00273	3.02214	0.01
DB00274	0.324222	0.059
DB00275	-0.0741306	0.28
DB00276	3.06946	0.014
DB00277	0.576332	0.195
DB00278	-0.19528	0.337
DB00279	-0.0513767	0.256
DB00280	0.171295	0.215
DB00281	2.82031	0.02
DB00282	0.270435	0.07
DB00283	2.2265	0.04
DB00284	0.225215	0.131
DB00285	0.0661695	0.226
DB00286	4.18431	0.011
DB00287	0.479642	0.087
DB00288	0.400594	0.078
DB00289	0.234074	0.308
DB00290	0.412739	0.063
DB00291	-0.0268222	0.209
DB00292	0.997414	0.204
DB00293	0.52742	0.132
DB00294	4.44224	0.012
DB00295	3.6616	0.009
DB00296	0.301006	0.165
DB00297	0.354916	0.17
DB00298	-0.207364	0.326
DB00301	-0.133805	0.363
DB00302	0.0032243	0.188
DB00304	4.36012	0.01
DB00305	0.501818	0.049
DB00306	1.2038	0.162
DB00307	0.22136	0.168
DB00308	0.520358	0.141
DB00309	0.406344	0.091
DB00310	3.32318	0.008
DB00311	3.13124	0.013
DB00312	1.20931	0.134
DB00313	5.64132	0
DB00315	0.0296417	0.184
DB00316	0.759351	0.138
DB00317	4.06388	0.001
DB00318	4.94599	0.004
DB00320	0.121895	0.308
DB00321	4.26757	0.001
DB00322	0.0936983	0.084
DB00323	-0.0570067	0.2
DB00324	0.303027	0.117
DB00325	0.200701	0.115
DB00327	6.07719	0.001
DB00328	0.439071	0.276
DB00330	0.026261	0.188
DB00331	0.116782	0.161
DB00332	-0.103505	0.248
DB00333	2.9131	0.021
DB00334	1.99391	0.044
DB00335	0.388752	0.091
DB00337	3.61561	0.009
DB00338	0.401822	0.153
DB00339	0.256087	0.1
DB00340	3.28526	0.012
DB00341	0.961857	0.054
DB00342	6.60074	0
DB00343	0.523404	0.144
DB00344	2.63061	0.026
DB00345	-0.0801757	0.275
DB00346	-0.0628222	0.24
DB00347	0.473969	0.059
DB00348	0.308324	0.061
DB00349	1.47988	0.111
DB00350	0.151775	0.136
DB00351	0.188407	0.118
DB00353	0.196812	0.219
DB00354	0.340741	0.08
DB00356	0.258365	0.134
DB00357	0.759647	0.062
DB00358	0.198598	0.197
DB00359	0.108652	0.183
DB00360	0.415452	0.135
DB00361	3.64539	0.009
DB00363	1.66156	0.074
DB00364	-0.283087	0.427
DB00365	0.36896	0.055
DB00366	0.335134	0.11
DB00367	4.3926	0.005
DB00368	0.528953	0.304
DB00370	0.0613622	0.328
DB00371	1.48123	0.14
DB00372	2.27306	0.032
DB00373	0.110758	0.143
DB00374	0.353954	0.155
DB00376	3.61398	0.004
DB00377	0.121383	0.119
DB00378	0.0600853	0.138
DB00379	4.76077	0
DB00380	0.573203	0.079
DB00381	0.180626	0.253
DB00382	-0.271963	0.387
DB00383	-0.0905538	0.228
DB00384	0.163012	0.245
DB00385	0.519214	0.109
DB00387	4.22692	0.008
DB00388	-0.247553	0.413
DB00389	0.273879	0.073
DB00390	0.617934	0.179
DB00391	0.58527	0.158
DB00392	-0.157891	0.286
DB00393	0.417327	0.232
DB00394	0.157109	0.137
DB00395	0.310822	0.107
DB00396	1.79323	0.049
DB00397	0.038049	0.231
DB00398	5.2988	0
DB00399	3.43959	0.011
DB00400	0.660323	0.065
DB00401	0.675869	0.15
DB00402	1.29055	0.169
DB00403	-0.254072	0.736
DB00404	1.56416	0.074
DB00405	0.87023	0.039
DB00406	6.33664	0
DB00407	-0.0795175	0.229
DB00408	1.76002	0.066
DB00409	0.145552	0.161
DB00410	0.347308	0.059
DB00411	2.88228	0.02
DB00412	2.82282	0.016
DB00413	-0.230378	0.368
DB00414	0.60086	0.043
DB00415	0.2816	0.167
DB00416	-0.284778	0.904
DB00417	-0.0320875	0.207
DB00418	0.365937	0.214
DB00419	0.558287	0.113
DB00420	1.862	0.053
DB00421	1.91865	0.055
DB00422	0.145208	0.169
DB00423	-0.25464	0.749
DB00424	3.35994	0.01
DB00425	0.530714	0.112
DB00427	0.538123	0.08
DB00428	0.285048	0.088
DB00429	-0.221514	0.67
DB00431	3.09853	0.017
DB00432	0.309934	0.071
DB00433	2.17271	0.042
DB00434	3.19976	0.007
DB00435	0.599801	0.07
DB00436	0.0945556	0.153
DB00437	0.724392	0.043
DB00439	0.344877	0.087
DB00440	0.0369722	0.187
DB00441	0.840606	0.089
DB00443	0.425866	0.181
DB00444	0.880743	0.097
DB00445	7.54091	0
DB00446	0.22617	0.101
DB00448	0.215073	0.182
DB00449	-0.168123	0.317
DB00450	2.46211	0.026
DB00451	0.159368	0.158
DB00452	5.80138	0.004
DB00454	4.25572	0.004
DB00455	0.394241	0.158
DB00456	0.359226	0.168
DB00457	0.324907	0.272
DB00458	1.61316	0.072
DB00459	0.154466	0.207
DB00461	0.564857	0.095
DB00462	-0.107646	0.239
DB00463	1.21018	0.183
DB00464	-0.161959	0.358
DB00465	0.130994	0.153
DB00466	0.0965338	0.175
DB00467	0.409749	0.098
DB00468	-0.0169032	0.289
DB00469	0.344353	0.061
DB00470	0.0142892	0.22
DB00471	4.14212	0.001
DB00472	3.51155	0.009
DB00473	0.653046	0.056
DB00474	-0.192644	0.381
DB00475	1.67277	0.078
DB00476	0.323941	0.26
DB00477	5.47573	0
DB00478	-0.186792	0.412
DB00479	0.323452	0.069
DB00480	0.15991	0.142
DB00481	2.82761	0.015
DB00482	2.38566	0.039
DB00483	-0.191742	0.307
DB00484	-0.181507	0.302
DB00485	-0.0157315	0.25
DB00486	-0.333148	0.831
DB00487	0.545075	0.078
DB00488	0.174996	0.091
DB00489	0.296335	0.106
DB00490	0.0436221	0.28
DB00491	0.953363	0.108
DB00492	0.552808	0.047
DB00493	0.0335911	0.192
DB00494	-0.096863	0.216
DB00495	3.50223	0.013
DB00496	3.31981	0.01
DB00497	4.23866	0.006
DB00498	-0.138385	0.346
DB00499	0.434303	0.139
DB00500	0.386602	0.117
DB00501	-0.402819	0.815
DB00502	2.91408	0.017
DB00503	3.173	0.021
DB00504	8.80873	0
DB00505	-0.0755998	0.237
DB00507	0.206741	0.13
DB00508	-0.0922875	0.261
DB00509	-0.0227969	0.175
DB00511	0.440589	0.068
DB00512	0.00309176	0.213
DB00513	-0.163899	0.333
DB00514	2.17793	0.035
DB00515	2.7831	0.017
DB00517	-0.0544254	0.202
DB00518	4.69957	0.006
DB00519	0.68037	0.034
DB00521	-0.0270324	0.172
DB00522	-0.214308	0.585
DB00523	-0.0922318	0.273
DB00524	3.79912	0.007
DB00525	-0.307166	0.624
DB00527	3.78806	0.005
DB00528	-0.0480336	0.196
DB00530	2.94083	0.008
DB00531	0.414185	0.097
DB00533	0.224754	0.14
DB00534	-0.138829	0.321
DB00535	4.41191	0.01
DB00536	0.0311591	0.193
DB00537	0.488921	0.072
DB00539	6.34869	0
DB00540	1.69822	0.072
DB00541	0.356961	0.126
DB00542	0.632495	0.04
DB00543	2.37147	0.024
DB00544	4.67467	0.003
DB00545	-0.0818985	0.215
DB00546	1.67665	0.111
DB00547	0.519113	0.109
DB00548	0.339256	0.096
DB00549	3.16606	0.014
DB00550	-0.351504	0.877
DB00551	0.17736	0.101
DB00552	0.384064	0.064
DB00553	0.258706	0.109
DB00554	0.301674	0.116
DB00555	0.301453	0.175
DB00557	0.3036	0.114
DB00558	-0.0429095	0.199
DB00559	0.388285	0.107
DB00560	-0.151192	0.385
DB00561	1.21149	0.051
DB00562	0.22607	0.15
DB00563	2.79451	0.016
DB00564	0.38789	0.157
DB00565	-0.284003	0.909
DB00566	2.52569	0.021
DB00567	-0.00685693	0.167
DB00568	3.40602	0.007
DB00569	-0.104141	0.287
DB00570	6.66414	0
DB00571	0.495438	0.279
DB00572	2.52604	0.022
DB00573	0.0891319	0.177
DB00574	1.92257	0.047
DB00575	-0.0978182	0.305
DB00578	-0.100138	0.219
DB00579	0.66151	0.093
DB00580	2.92241	0.012
DB00582	0.000640274	0.186
DB00583	0.779201	0.124
DB00584	0.549955	0.063
DB00585	-0.122489	0.299
DB00586	-0.325929	0.446
DB00587	-0.30978	0.99
DB00588	0.386034	0.106
DB00589	0.0602858	0.295
DB00590	0.0855511	0.241
DB00591	0.2239	0.091
DB00592	0.310719	0.069
DB00593	0.447979	0.036
DB00594	-0.178027	0.347
DB00595	0.604551	0.175
DB00596	0.1085	0.097
DB00598	0.0812919	0.251
DB00599	0.6258	0.148
DB00600	0.530578	0.093
DB00601	0.233896	0.098
DB00602	0.472592	0.177
DB00603	2.60387	0.023
DB00604	0.23082	0.255
DB00605	0.08294	0.245
DB00606	-0.284074	0.383
DB00607	0.0507797	0.16
DB00608	0.380533	0.143
DB00610	-0.246069	0.725
DB00611	4.89048	0.003
DB00612	0.0963378	0.137
DB00613	0.081644	0.163
DB00614	9.12366	0.002
DB00615	7.95648	0.001
DB00616	0.357409	0.083
DB00617	-0.275193	0.796
DB00618	0.135944	0.138
DB00619	5.26854	0
DB00620	0.49424	0.107
DB00621	0.221657	0.095
DB00622	3.85289	0.005
DB00623	5.40843	0
DB00624	2.91876	0.013
DB00625	0.101786	0.119
DB00626	4.68841	0.004
DB00627	0.239558	0.102
DB00628	1.53366	0.107
DB00629	-0.0608616	0.258
DB00630	0.288321	0.144
DB00631	0.993643	0.082
DB00633	-0.00148456	0.211
DB00634	0.0513386	0.141
DB00635	0.405384	0.137
DB00636	0.0314902	0.134
DB00637	6.88558	0
DB00639	7.33714	0.004
DB00640	0.558734	0.136
DB00641	0.343364	0.157
DB00642	0.852349	0.129
DB00643	3.90902	0.008
DB00644	-0.238077	0.699
DB00645	0.449007	0.121
DB00647	3.95468	0.007
DB00648	2.70044	0.017
DB00649	-0.000316376	0.16
DB00650	0.160533	0.103
DB00651	0.762165	0.1
DB00652	4.09583	0.007
DB00653	0.647049	0.099
DB00654	0.0415286	0.162
DB00655	2.86244	0.023
DB00656	0.107696	0.289
DB00657	-0.483429	0.768
DB00659	0.979945	0.174
DB00661	-0.0191182	0.438
DB00663	0.148876	0.104
DB00665	0.243707	0.091
DB00666	-0.24245	0.714
DB00667	0.583787	0.082
DB00668	0.39065	0.233
DB00669	0.122629	0.203
DB00670	3.71131	0.008
DB00671	3.29742	0.013
DB00672	0.0998279	0.085
DB00673	0.00757916	0.167
DB00674	-0.691182	0.803
DB00675	6.10672	0
DB00677	-0.0220292	0.199
DB00678	-0.0122688	0.212
DB00679	2.9368	0.014
DB00680	-0.0502843	0.222
DB00682	0.436231	0.127
DB00683	1.57589	0.09
DB00685	3.1034	0.015
DB00686	-0.110356	0.246
DB00687	0.311125	0.095
DB00688	0.29205	0.102
DB00690	1.61077	0.111
DB00691	0.400162	0.059
DB00692	0.452088	0.191
DB00693	-0.0698221	0.186
DB00694	7.15567	0
DB00695	3.06002	0.015
DB00696	0.260305	0.325
DB00697	-0.0248472	0.197
DB00698	0.439703	0.068
DB00699	-0.239424	0.7
DB00700	0.441159	0.066
DB00701	1.09296	0.064
DB00703	3.34202	0.006
DB00704	4.28082	0.005
DB00705	0.390239	0.073
DB00706	-0.299837	0.385
DB00707	-0.247947	0.526
DB00708	4.29322	0.007
DB00709	0.393438	0.082
DB00710	0.15568	0.085
DB00711	0.0788481	0.162
DB00712	0.0858033	0.168
DB00713	0.905567	0.086
DB00714	1.68125	0.066
DB00716	6.86365	0.001
DB00717	3.48335	0.01
DB00718	0.222766	0.121
DB00719	0.918271	0.032
DB00720	0.547875	0.082
DB00721	1.05047	0.17
DB00722	0.377086	0.1
DB00723	-0.257721	0.482
DB00724	-0.146683	0.287
DB00725	3.97506	0.006
DB00726	1.72655	0.049
DB00727	0.551841	0.047
DB00728	-0.192575	0.34
DB00729	0.157569	0.108
DB00730	0.42344	0.099
DB00731	-0.131056	0.282
DB00732	-0.307525	0.921
DB00733	-0.163372	0.34
DB00734	1.57356	0.084
DB00735	0.27497	0.098
DB00736	-0.129118	0.374
DB00737	0.401219	0.091
DB00738	1.87696	0.045
DB00739	0.415215	0.083
DB00740	1.16715	0.114
DB00741	0.347207	0.177
DB00744	0.412461	0.114
DB00745	-0.137282	0.267
DB00746	3.77441	0.007
DB00747	3.42871	0.007
DB00748	1.67556	0.019
DB00749	0.219455	0.108
DB00750	0.0288136	0.19
DB00751	0.158526	0.185
DB00752	0.304443	0.175
DB00753	2.93258	0.018
DB00754	0.307159	0.091
DB00755	0.166789	0.299
DB00756	12.1898	0
DB00757	0.0234411	0.122
DB00758	-0.0297576	0.179
DB00759	0.495141	0.106
DB00761	-0.345732	0.478
DB00762	2.65699	0.022
DB00763	-0.199812	0.597
DB00764	0.216678	0.116
DB00765	0.0882078	0.097
DB00767	2.86592	0.013
DB00768	0.0784282	0.182
DB00769	0.145816	0.095
DB00770	-0.0324347	0.259
DB00771	-0.0911058	0.232
DB00772	0.0171502	0.185
DB00773	0.916243	0.142
DB00774	3.2842	0.011
DB00775	0.0336044	0.154
DB00776	-0.027346	0.207
DB00777	2.80379	0.016
DB00778	8.29478	0
DB00779	-0.191299	0.414
DB00780	0.242139	0.227
DB00782	4.30745	0.004
DB00783	1.90236	0.048
DB00784	0.571477	0.156
DB00785	4.4451	0.004
DB00786	-0.229589	0.389
DB00787	0.463969	0.041
DB00788	0.179293	0.165
DB00789	0.369275	0.059
DB00790	0.178349	0.097
DB00792	0.936485	0.03
DB00793	0.506933	0.204
DB00794	1.08515	0.2
DB00795	1.13841	0.172
DB00796	4.89207	0.004
DB00797	0.103839	0.161
DB00798	-0.131281	0.292
DB00799	0.0619455	0.18
DB00800	0.0143866	0.266
DB00801	1.71129	0.094
DB00802	7.04266	0.002
DB00803	3.753	0.011
DB00804	2.73541	0.018
DB00805	-0.208623	0.334
DB00806	0.394046	0.172
DB00807	0.716814	0.069
DB00808	3.17238	0.014
DB00809	3.51107	0.015
DB00810	3.66162	0.012
DB00811	0.441993	0.133
DB00812	6.20214	0
DB00813	4.53085	0.006
DB00814	0.302348	0.074
DB00816	0.00602631	0.146
DB00818	1.15501	0.141
DB00819	3.11281	0.013
DB00820	1.6899	0.041
DB00821	0.343898	0.077
DB00822	5.72989	0
DB00823	4.49307	0.011
DB00824	0.31549	0.126
DB00825	0.437277	0.098
DB00827	0.300829	0.075
DB00829	1.6671	0.074
DB00830	0.350051	0.093
DB00831	3.78297	0.003
DB00833	0.35532	0.093
DB00834	4.19357	0.003
DB00835	4.04407	0.003
DB00836	3.31885	0.009
DB00837	0.00145503	0.159
DB00838	0.183924	0.104
DB00839	0.0184436	0.188
DB00841	5.31892	0
DB00842	1.54477	0.116
DB00843	0.429682	0.158
DB00844	5.51442	0.003
DB00845	0.206572	0.15
DB00846	0.156846	0.1
DB00847	0.359604	0.093
DB00848	-0.0833482	0.234
DB00849	0.69062	0.138
DB00850	5.9268	0
DB00851	0.107985	0.154
DB00852	1.97479	0.051
DB00854	6.3076	0
DB00855	-0.0599347	0.245
DB00857	0.409508	0.109
DB00858	0.134115	0.107
DB00859	0.216779	0.08
DB00860	0.420749	0.141
DB00861	-0.0685393	0.238
DB00862	1.29614	0.153
DB00863	-0.294413	0.554
DB00864	2.90516	0.017
DB00865	0.111332	0.149
DB00866	0.0510475	0.168
DB00867	0.346862	0.108
DB00868	-0.0329137	0.197
DB00869	3.33946	0.009
DB00870	0.0910711	0.144
DB00871	0.347066	0.116
DB00872	6.14364	0
DB00873	0.111684	0.095
DB00875	-0.0431642	0.27
DB00876	-0.0807731	0.28
DB00877	3.14478	0.012
DB00878	0.30432	0.205
DB00879	-0.000388388	0.16
DB00880	-0.00146753	0.178
DB00881	0.566056	0.061
DB00882	5.16718	0
DB00883	0.590737	0.039
DB00884	0.231826	0.102
DB00886	0.327251	0.079
DB00887	2.75806	0.019
DB00888	0.180146	0.068
DB00889	-0.207218	0.336
DB00890	4.35513	0.01
DB00892	0.666	0.035
DB00893	-0.191259	0.325
DB00894	-0.139475	0.323
DB00895	-0.18	0.382
DB00896	0.411616	0.098
DB00897	1.57448	0.087
DB00898	1.2753	0.12
DB00899	5.39891	0.002
DB00900	0.331812	0.081
DB00901	0.0374545	0.13
DB00902	0.603552	0.046
DB00903	0.294784	0.182
DB00904	2.56207	0.028
DB00905	0.0479474	0.148
DB00906	-0.253944	0.766
DB00907	0.320381	0.228
DB00908	3.44598	0.005
DB00909	5.27695	0.002
DB00910	0.118333	0.108
DB00912	-0.299283	0.528
DB00913	9.2223	0.001
DB00914	-0.114111	0.273
DB00915	0.0159806	0.189
DB00916	0.00406031	0.154
DB00917	-0.0221347	0.268
DB00918	-0.277225	0.601
DB00920	2.8595	0.018
DB00921	4.34112	0.005
DB00922	-0.0890226	0.257
DB00923	0.600015	0.039
DB00924	0.436864	0.222
DB00925	2.22845	0.031
DB00926	0.0505441	0.181
DB00927	3.86322	0.013
DB00928	2.68206	0.018
DB00929	0.729778	0.062
DB00931	0.707821	0.146
DB00932	0.0805812	0.149
DB00933	2.8511	0.018
DB00934	3.59574	0.005
DB00935	2.38661	0.024
DB00936	3.26248	0.014
DB00937	0.369669	0.102
DB00938	0.286563	0.149
DB00939	0.368047	0.191
DB00940	-0.324611	0.791
DB00941	-0.129521	0.308
DB00942	-0.196701	0.581
DB00943	5.57832	0.001
DB00944	-0.131355	0.347
DB00945	4.01217	0.007
DB00946	-0.137769	0.386
DB00947	3.99463	0.005
DB00948	1.1842	0.142
DB00949	0.0805778	0.157
DB00950	0.725304	0.08
DB00951	0.0831465	0.161
DB00952	-0.0517326	0.215
DB00953	0.0108423	0.22
DB00956	5.61916	0.001
DB00957	5.44201	0.006
DB00959	0.43229	0.114
DB00960	-0.058905	0.27
DB00961	0.340281	0.133
DB00962	0.194532	0.119
DB00963	0.264559	0.096
DB00964	-0.111207	0.244
DB00966	-0.192482	0.335
DB00967	2.48262	0.029
DB00968	2.57753	0.025
DB00969	0.0787514	0.214
DB00970	5.25177	0
DB00972	0.826037	0.111
DB00973	0.0817996	0.188
DB00974	-0.0330246	0.212
DB00975	1.54259	0.087
DB00976	0.371832	0.05
DB00977	2.77598	0.014
DB00978	0.439865	0.076
DB00979	-0.0926352	0.223
DB00980	0.158688	0.112
DB00981	-0.118052	0.282
DB00982	0.363367	0.179
DB00983	2.94066	0.014
DB00984	6.37066	0.001
DB00985	2.58068	0.023
DB00986	4.39642	0.004
DB00987	-0.0599366	0.214
DB00988	0.379401	0.287
DB00989	-0.136334	0.305
DB00990	0.0732691	0.136
DB00991	6.59278	0.004
DB00992	-0.269135	0.776
DB00993	0.81352	0.133
DB00994	0.558513	0.086
DB00995	0.803163	0.138
DB00996	-0.0774335	0.307
DB00997	0.607045	0.191
DB00998	-0.213892	0.378
DB00999	3.4389	0.012
DB01001	0.0693766	0.172
DB01002	0.340998	0.174
DB01003	-0.136048	0.238
DB01004	-0.000707705	0.182
DB01005	0.610054	0.035
DB01006	-0.377176	0.836
DB01007	-0.00450548	0.181
DB01008	-0.188796	0.525
DB01009	-0.0549482	0.233
DB01010	-0.150383	0.316
DB01011	-0.151606	0.276
DB01012	-0.0096586	0.152
DB01013	0.209631	0.132
DB01014	0.249114	0.122
DB01015	0.409278	0.048
DB01016	-0.0746425	0.265
DB01017	-0.0223484	0.218
DB01018	-0.0921451	0.257
DB01019	4.46452	0.005
DB01020	0.582554	0.055
DB01021	3.03382	0.013
DB01022	0.390614	0.078
DB01023	2.5041	0.026
DB01024	0.131572	0.187
DB01025	-0.141111	0.258
DB01026	1.87417	0.058
DB01028	1.12395	0.179
DB01029	4.51607	0.013
DB01030	0.653103	0.175
DB01031	-0.0620025	0.184
DB01032	-0.111724	0.265
DB01033	3.06345	0.013
DB01034	0.297149	0.085
DB01035	0.379052	0.146
DB01036	3.61333	0.008
DB01037	0.143556	0.136
DB01038	-0.359565	0.747
DB01039	0.372988	0.198
DB01041	0.0171484	0.215
DB01042	0.189757	0.123
DB01043	-0.200081	0.324
DB01044	0.0644292	0.147
DB01045	0.56559	0.143
DB01046	-0.0139302	0.16
DB01047	0.263843	0.099
DB01048	-0.00273387	0.171
DB01049	1.07328	0.137
DB01050	-0.0969437	0.323
DB01051	0.205484	0.105
DB01053	4.26184	0.01
DB01054	0.198647	0.228
DB01055	0.268311	0.098
DB01056	-0.0686516	0.183
DB01057	-0.148219	0.319
DB01058	0.111422	0.116
DB01059	0.896017	0.125
DB01060	-0.176375	0.357
DB01062	2.82569	0.021
DB01063	-0.12916	0.305
DB01064	0.459086	0.224
DB01065	4.75131	0.002
DB01067	0.0875202	0.147
DB01068	1.6367	0.09
DB01069	3.04917	0.01
DB01070	0.187194	0.096
DB01071	3.70283	0.006
DB01072	0.744756	0.121
DB01073	0.810264	0.135
DB01074	4.92462	0.002
DB01075	2.66935	0.018
DB01076	2.79381	0.02
DB01077	0.00572947	0.148
DB01078	0.327728	0.061
DB01079	0.125534	0.212
DB01080	-0.0223855	0.181
DB01081	4.53183	0.004
DB01082	0.0195624	0.112
DB01083	0.465244	0.182
DB01084	0.618384	0.04
DB01085	4.39755	0.004
DB01086	0.376473	0.145
DB01087	2.912	0.016
DB01088	0.910522	0.179
DB01089	0.301405	0.113
DB01090	-0.386541	0.827
DB01091	0.297406	0.14
DB01092	0.986449	0.16
DB01094	3.69067	0.007
DB01095	0.0962394	0.169
DB01097	0.315069	0.192
DB01098	0.198909	0.118
DB01099	0.291837	0.118
DB01100	3.44826	0.007
DB01101	0.342636	0.072
DB01102	0.102281	0.141
DB01103	4.02248	0.004
DB01104	1.92519	0.043
DB01105	0.104684	0.17
DB01106	0.386146	0.091
DB01107	1.44495	0.153
DB01108	3.63638	0.033
DB01109	-0.473492	0.585
DB01110	5.35093	0
DB01112	0.248314	0.127
DB01113	0.864232	0.169
DB01114	1.95221	0.043
DB01115	2.34939	0.031
DB01116	-0.266616	0.784
DB01117	0.0470093	0.15
DB01118	2.85226	0.015
DB01119	0.296407	0.148
DB01120	-0.187043	0.422
DB01121	0.132653	0.082
DB01122	-0.178063	0.335
DB01123	-0.0807188	0.276
DB01124	0.0703301	0.145
DB01125	0.431249	0.041
DB01126	0.567079	0.088
DB01127	5.38832	0
DB01128	0.0199168	0.171
DB01129	0.584726	0.156
DB01130	0.353154	0.095
DB01131	0.0183247	0.132
DB01132	0.21234	0.183
DB01133	0.106343	0.141
DB01134	0.249363	0.077
DB01135	-0.245589	0.575
DB01136	3.23533	0.009
DB01137	0.869129	0.078
DB01138	4.35683	0.006
DB01139	2.10108	0.046
DB01140	-0.227763	0.394
DB01142	1.85809	0.056
DB01143	-0.158323	0.267
DB01144	3.10473	0.01
DB01146	0.345167	0.09
DB01148	0.0136053	0.164
DB01149	0.519116	0.192
DB01151	1.43451	0.084
DB01153	5.34796	0.003
DB01154	-0.170278	0.32
DB01156	-0.100829	0.269
DB01157	0.33528	0.129
DB01158	0.34658	0.104
DB01159	1.33343	0.095
DB01160	0.876305	0.14
DB01161	0.199829	0.13
DB01162	0.151894	0.217
DB01164	-0.0430279	0.207
DB01165	0.836183	0.095
DB01166	-0.152204	0.278
DB01167	6.02655	0
DB01168	0.00873226	0.162
DB01169	8.29458	0
DB01170	-0.0014733	0.216
DB01171	0.388281	0.115
DB01173	2.33427	0.043
DB01174	0.469159	0.22
DB01175	0.295943	0.149
DB01176	2.40069	0.03
DB01177	2.86262	0.02
DB01178	0.155766	0.09
DB01179	3.12006	0.019
DB01180	0.466729	0.087
DB01181	0.264758	0.068
DB01182	3.69813	0.003
DB01183	5.98767	0
DB01184	3.78249	0.003
DB01185	4.70393	0.004
DB01186	0.0508295	0.295
DB01188	4.10392	0.008
DB01189	1.59804	0.076
DB01191	1.94632	0.04
DB01192	5.2535	0.004
DB01193	0.0351533	0.142
DB01194	2.95907	0.016
DB01195	0.0488867	0.199
DB01196	3.33332	0.012
DB01197	0.225712	0.192
DB01198	0.810065	0.089
DB01199	0.604056	0.158
DB01200	0.118314	0.319
DB01202	0.294228	0.137
DB01203	0.0983219	0.141
DB01204	3.64752	0.004
DB01205	1.45886	0.147
DB01206	-0.234493	0.705
DB01207	0.858959	0.056
DB01208	0.588833	0.07
DB01209	5.69091	0.003
DB01210	0.204964	0.154
DB01211	0.131137	0.134
DB01212	0.170931	0.167
DB01213	-0.0137814	0.194
DB01214	0.0500101	0.162
DB01215	1.53944	0.115
DB01216	0.331043	0.128
DB01217	-0.110506	0.331
DB01218	6.40628	0.003
DB01219	0.424011	0.095
DB01220	0.43192	0.064
DB01221	3.80548	0.004
DB01222	0.0276513	0.194
DB01223	0.138626	0.156
DB01224	1.80954	0.058
DB01225	-0.118882	0.305
DB01226	-0.259194	0.405
DB01227	4.0443	0.006
DB01228	8.03769	0
DB01229	0.416771	0.208
DB01230	-0.0767556	0.246
DB01231	3.0332	0.022
DB01232	3.20549	0.011
DB01233	-0.157494	0.311
DB01234	0.349333	0.191
DB01235	2.64472	0.024
DB01236	1.57687	0.08
DB01237	0.858939	0.036
DB01238	1.95742	0.057
DB01239	2.71847	0.014
DB01240	0.247359	0.128
DB01241	-0.188861	0.345
DB01242	1.87759	0.049
DB01243	-0.35244	0.665
DB01244	2.48337	0.023
DB01245	0.117838	0.193
DB01246	0.460576	0.064
DB01247	0.24508	0.102
DB01248	3.55329	0.01
DB01250	0.294977	0.107
DB01251	-0.332329	0.853
DB01252	-0.146243	0.303
DB01253	0.0892746	0.24
DB01254	4.44949	0.002
DB01255	0.20006	0.142
DB01257	-0.0584253	0.213
DB01259	4.36086	0.004
DB01260	0.234225	0.101
DB01261	-0.24467	0.346
DB01262	0.334091	0.103
DB01263	0.352364	0.053
DB01265	-0.076603	0.198
DB01267	0.15092	0.33
DB01268	4.97134	0
DB01269	7.80858	0.001
DB01270	0.00354667	0.162
DB01271	-0.0457436	0.203
DB01272	0.201793	0.071
DB01273	-0.310918	0.51
DB01274	0.166222	0.122
DB01275	2.77997	0.011
DB01276	-0.0361572	0.185
DB01277	0.0477088	0.17
DB01278	-0.174587	0.332
DB01279	0.00135422	0.195
DB01280	0.551659	0.064
DB01281	6.14605	0.001
DB01282	5.24791	0.006
DB01283	0.265662	0.082
DB01284	0.202488	0.095
DB01285	-0.0914118	0.232
DB01287	-0.335898	0.539
DB01288	0.393691	0.095
DB01289	-0.337576	0.848
DB01291	0.0585022	0.14
DB01294	0.309732	0.084
DB01295	-0.152155	0.284
DB01296	-0.044613	0.213
DB01297	0.073148	0.146
DB01301	0.492682	0.136
DB01303	-0.0110822	0.215
DB01306	-0.0113976	0.194
DB01307	-0.0578397	0.235
DB01309	-0.0349878	0.207
DB01320	-0.0826412	0.223
DB01324	0.457142	0.046
DB01325	0.254565	0.151
DB01326	0.309214	0.18
DB01327	-0.24398	0.372
DB01328	0.250497	0.107
DB01329	-0.311166	0.59
DB01330	0.0429304	0.187
DB01331	0.63179	0.045
DB01333	0.0734388	0.155
DB01336	-0.253688	0.57
DB01337	0.0315691	0.176
DB01338	-0.137994	0.28
DB01339	-0.329759	0.67
DB01340	0.483242	0.047
DB01345	0.296203	0.061
DB01346	0.191721	0.164
DB01348	0.542607	0.039
DB01349	-0.225016	0.483
DB01351	0.520169	0.154
DB01352	0.476087	0.153
DB01353	0.588202	0.145
DB01354	0.55185	0.157
DB01355	0.545485	0.138
DB01356	4.40536	0.005
DB01357	4.25467	0.012
DB01359	-0.0793123	0.236
DB01363	0.179817	0.22
DB01364	0.300944	0.121
DB01365	-0.0775723	0.269
DB01366	0.106484	0.132
DB01367	0.251781	0.111
DB01370	4.28031	0.01
DB01373	3.14205	0.011
DB01375	0.314932	0.105
DB01380	0.123306	0.156
DB01381	0.0791615	0.19
DB01382	0.0635004	0.113
DB01384	0.0749108	0.107
DB01388	0.309713	0.249
DB01392	0.259192	0.308
DB01393	0.226038	0.193
DB01394	2.55105	0.032
DB01395	0.319843	0.099
DB01396	0.666642	0.144
DB01397	0.204988	0.138
DB01398	0.138785	0.149
DB01399	0.228478	0.086
DB01400	-0.0163792	0.183
DB01401	0.26804	0.078
DB01403	2.15112	0.031
DB01404	0.153274	0.115
DB01406	3.71565	0.007
DB01407	0.375038	0.13
DB01408	-0.0372286	0.196
DB01409	4.31445	0.005
DB01410	0.179765	0.115
DB01411	3.02171	0.024
DB01412	0.211961	0.121
DB01418	-0.128185	0.373
DB01419	0.31046	0.073
DB01420	5.53457	0.003
DB01421	-0.0122344	0.179
DB01422	2.79165	0.018
DB01424	0.365314	0.07
DB01425	-0.18285	0.411
DB01426	0.222497	0.116
DB01427	0.728075	0.113
DB01428	4.26296	0.007
DB01429	3.00218	0.02
DB01430	0.255742	0.064
DB01431	5.16946	0.002
DB01433	9.26623	0
DB01435	0.243184	0.095
DB01436	0.369141	0.096
DB01437	1.46888	0.146
DB01438	0.201434	0.098
DB01439	5.89006	0.004
DB01440	0.650896	0.052
DB01442	0.0416367	0.163
DB01444	5.59308	0.004
DB01445	-0.0425693	0.217
DB01446	0.258265	0.213
DB01452	5.37273	0.003
DB01454	2.76846	0.023
DB01460	0.525822	0.069
DB01462	6.89891	0
DB01463	-0.0697118	0.248
DB01465	-0.152416	0.314
DB01466	7.16505	0.001
DB01472	0.022402	0.164
DB01483	0.568869	0.142
DB01484	0.123384	0.148
DB01488	0.413683	0.11
DB01493	3.45125	0.015
DB01496	0.607992	0.141
DB01497	3.96223	0.004
DB01501	7.2737	0
DB01509	-0.0503514	0.21
DB01516	-0.146775	0.309
DB01520	0.217815	0.175
DB01524	3.92696	0.007
DB01528	-0.159634	0.329
DB01535	4.65127	0.006
DB01536	0.233262	0.174
DB01537	-0.222775	0.677
DB01544	0.912667	0.112
DB01548	3.9709	0.01
DB01549	-0.0440039	0.232
DB01551	8.34906	0.001
DB01556	-0.117585	0.256
DB01558	1.61026	0.097
DB01559	1.56951	0.14
DB01565	4.18174	0.005
DB01567	1.64115	0.128
DB01571	4.94651	0.003
DB01576	0.0156069	0.203
DB01577	0.242444	0.189
DB01579	0.0287618	0.18
DB01580	-0.0518513	0.203
DB01583	0.17742	0.103
DB01586	-0.027722	0.197
DB01587	0.520621	0.114
DB01588	1.56266	0.105
DB01589	1.5292	0.116
DB01590	6.45533	0
DB01591	3.57394	0.01
DB01592	0.25041	0.203
DB01593	5.34306	0
DB01594	1.68595	0.128
DB01595	1.61949	0.09
DB01597	-0.0175842	0.119
DB01599	-0.0607941	0.227
DB01600	0.207748	0.094
DB01601	0.399272	0.074
DB01606	0.122208	0.095
DB01608	-0.118479	0.249
DB01611	0.0160402	0.187
DB01612	0.82877	0.027
DB01613	0.417856	0.07
DB01614	-0.389397	0.552
DB01615	0.948575	0.03
DB01616	0.28453	0.115
DB01618	0.535686	0.183
DB01619	0.918811	0.033
DB01620	0.564477	0.083
DB01621	-0.303919	0.515
DB01622	-0.386735	0.526
DB01623	1.81198	0.057
DB01624	0.290241	0.165
DB01625	4.63153	0.006
DB01626	0.207357	0.088
DB01628	0.31678	0.116
DB01631	-0.244438	0.494
DB01632	0.695557	0.052
DB01643	0.514084	0.061
DB01645	6.46117	0
DB01649	0.523681	0.051
DB01650	-0.00544647	0.185
DB01656	0.697655	0.083
DB01686	0.0719543	0.123
DB01694	0.210953	0.149
DB01698	0.0345077	0.217
DB01708	2.39881	0.022
DB01718	7.56185	0
DB01727	0.145991	0.106
DB01744	5.04109	0.005
DB01752	0.0621459	0.193
DB01759	0.187808	0.095
DB01761	0.0909404	0.123
DB01765	5.70269	0.004
DB01766	0.275961	0.1
DB01767	-0.0111953	0.19
DB01769	3.96367	0.005
DB01776	-0.0283356	0.202
DB01782	1.9687	0.058
DB01783	0.147724	0.082
DB01785	0.455123	0.066
DB01791	0.911999	0.084
DB01795	0.279346	0.12
DB01805	0.24775	0.092
DB01809	5.60341	0
DB01812	0.0375503	0.221
DB01819	-0.123176	0.27
DB01821	0.213828	0.1
DB01834	0.335103	0.079
DB01836	-0.0182429	0.198
DB01839	0.0643907	0.143
DB01844	-0.365169	0.886
DB01852	0.648101	0.215
DB01858	-0.375659	0.827
DB01861	0.470885	0.066
DB01863	3.64501	0.011
DB01864	-0.0557547	0.209
DB01873	3.13568	0.012
DB01878	6.05365	0.007
DB01880	2.90718	0.017
DB01884	-0.199437	0.474
DB01890	-0.0603058	0.203
DB01892	0.233898	0.113
DB01905	0.0191845	0.145
DB01907	1.76446	0.06
DB01915	0.147519	0.146
DB01917	-0.023054	0.164
DB01924	4.03597	0.007
DB01929	-0.122304	0.271
DB01941	0.149358	0.157
DB01942	0.421857	0.207
DB01946	0.160212	0.125
DB01954	0.505417	0.06
DB01955	-0.125567	0.268
DB01958	-0.0830903	0.275
DB01959	0.599325	0.044
DB01960	0.487158	0.074
DB01962	6.42285	0.006
DB01972	0.399437	0.118
DB01977	-0.165874	0.293
DB01992	0.513099	0.127
DB01996	-0.252248	0.588
DB01997	0.180474	0.119
DB02001	-0.116522	0.278
DB02007	0.532805	0.087
DB02010	4.62522	0.002
DB02015	0.00872129	0.16
DB02018	-0.0479274	0.201
DB02027	0.212935	0.094
DB02044	0.170139	0.134
DB02049	-0.0871907	0.252
DB02052	7.2046	0.001
DB02054	0.297366	0.103
DB02056	2.06898	0.03
DB02057	-0.228073	0.338
DB02058	-0.165212	0.334
DB02059	0.211568	0.13
DB02062	0.625656	0.06
DB02068	0.117203	0.137
DB02071	-0.126875	0.259
DB02073	0.0849422	0.11
DB02076	0.659805	0.054
DB02077	0.221589	0.105
DB02078	0.449687	0.092
DB02091	8.43829	0.003
DB02095	0.212376	0.101
DB02098	0.435932	0.102
DB02109	0.156372	0.106
DB02110	0.00756559	0.138
DB02112	-0.0366024	0.212
DB02115	0.0928192	0.159
DB02116	4.13335	0.007
DB02123	0.123709	0.137
DB02126	0.0202499	0.159
DB02132	0.242418	0.067
DB02139	0.284523	0.081
DB02141	0.152309	0.11
DB02142	0.0960771	0.137
DB02152	4.76087	0.007
DB02153	0.483596	0.093
DB02161	4.03723	0.004
DB02175	6.74074	0.002
DB02180	-0.0526916	0.197
DB02187	5.0139	0.013
DB02193	-0.0965175	0.216
DB02196	0.317475	0.1
DB02197	7.26609	0.001
DB02207	0.189056	0.104
DB02210	-0.0733004	0.243
DB02211	0.228827	0.086
DB02212	0.666158	0.134
DB02216	0.445113	0.065
DB02234	0.165167	0.102
DB02235	5.18384	0.001
DB02255	0.0668159	0.278
DB02258	0.0675066	0.142
DB02264	-0.192757	0.337
DB02266	0.0465613	0.278
DB02267	0.0833508	0.135
DB02269	-0.101469	0.233
DB02287	-0.099695	0.259
DB02292	3.36259	0.009
DB02300	0.228696	0.098
DB02309	0.524693	0.056
DB02315	0.787767	0.045
DB02320	0.143852	0.135
DB02325	0.460029	0.209
DB02329	-0.252252	0.495
DB02333	0.366949	0.07
DB02335	0.124586	0.125
DB02338	0.845031	0.069
DB02339	0.410313	0.071
DB02341	-0.236358	0.496
DB02343	-0.0255392	0.174
DB02350	-0.123462	0.253
DB02352	0.453719	0.083
DB02354	-0.169896	0.287
DB02362	-0.0737333	0.181
DB02363	0.0242154	0.155
DB02365	-0.174043	0.298
DB02366	-0.0359767	0.179
DB02367	-0.275879	0.432
DB02375	0.696719	0.181
DB02377	0.532117	0.061
DB02379	0.130025	0.25
DB02383	0.140942	0.135
DB02388	0.174257	0.092
DB02398	-0.121385	0.268
DB02402	-0.113279	0.271
DB02407	5.2457	0.002
DB02424	11.3808	0
DB02431	0.457433	0.065
DB02440	5.25267	0.01
DB02448	-0.425101	0.906
DB02458	0.336461	0.081
DB02459	0.262569	0.131
DB02463	-0.106033	0.258
DB02471	0.637643	0.069
DB02473	-0.239571	0.375
DB02475	0.0781471	0.128
DB02481	-0.237476	0.545
DB02482	3.45566	0.01
DB02483	0.276094	0.087
DB02491	0.165923	0.125
DB02494	0.252826	0.226
DB02504	-0.353892	0.856
DB02506	0.591229	0.099
DB02513	0.69504	0.035
DB02515	0.355994	0.079
DB02517	-0.180875	0.327
DB02519	0.175017	0.113
DB02526	0.0345303	0.146
DB02530	0.609255	0.136
DB02538	6.40888	0.004
DB02539	0.23977	0.115
DB02544	0.316384	0.087
DB02546	2.55934	0.016
DB02550	11.4578	0
DB02552	-0.0622948	0.202
DB02556	-0.0766274	0.206
DB02567	4.00803	0
DB02580	0.253268	0.11
DB02586	-0.214841	0.413
DB02587	0.418837	0.117
DB02596	-0.131842	0.272
DB02597	-0.0313969	0.182
DB02613	-0.151399	0.314
DB02615	6.36556	0.002
DB02621	0.159042	0.105
DB02633	0.769317	0.045
DB02638	4.73437	0.009
DB02639	0.13504	0.126
DB02640	0.0857406	0.113
DB02643	-0.0072476	0.166
DB02644	0.105613	0.114
DB02648	0.190837	0.093
DB02656	8.15155	0
DB02659	0.391207	0.237
DB02660	0.515654	0.055
DB02665	0.0174263	0.204
DB02687	3.3818	0.007
DB02692	0.257687	0.113
DB02697	-0.257816	0.545
DB02701	0.394992	0.16
DB02703	0.0740514	0.096
DB02709	6.63677	0
DB02712	0.177031	0.117
DB02721	-0.302799	0.653
DB02726	0.720163	0.082
DB02731	2.96523	0.015
DB02733	3.17093	0.016
DB02740	0.0497423	0.163
DB02741	0.084989	0.156
DB02742	0.133851	0.126
DB02744	-0.208921	0.358
DB02754	12.2768	0
DB02761	0.178459	0.143
DB02763	-0.34112	0.844
DB02764	0.0514201	0.136
DB02767	0.0569433	0.145
DB02772	0.226277	0.106
DB02789	-0.251497	0.581
DB02795	-0.249687	0.427
DB02818	-0.19547	0.338
DB02824	0.166594	0.129
DB02827	0.137649	0.13
DB02833	3.35463	0.009
DB02836	0.388139	0.088
DB02839	-0.0480377	0.219
DB02840	11.1063	0
DB02845	-0.129733	0.304
DB02848	-0.149721	0.307
DB02854	-0.162969	0.31
DB02869	-0.361376	0.848
DB02873	0.310024	0.073
DB02877	0.0274059	0.153
DB02897	0.160175	0.097
DB02901	2.98501	0.021
DB02910	1.56591	0.031
DB02915	6.66092	0.002
DB02918	0.266744	0.093
DB02925	0.150602	0.133
DB02930	0.162667	0.095
DB02944	-0.0169475	0.432
DB02950	5.33296	0.005
DB02952	-0.332319	0.716
DB02959	-0.0425485	0.219
DB02966	-0.223965	0.362
DB02983	0.0542543	0.127
DB02984	6.42686	0.001
DB02994	0.342975	0.084
DB02998	0.288399	0.11
DB02999	-0.349525	0.489
DB03003	0.46914	0.075
DB03010	3.38237	0.011
DB03014	0.287703	0.266
DB03023	4.44478	0.008
DB03026	0.362839	0.081
DB03033	-0.275355	0.583
DB03041	0.314525	0.086
DB03044	5.40866	0
DB03046	-0.025367	0.196
DB03052	1.1983	0.05
DB03056	0.120612	0.112
DB03059	0.581267	0.064
DB03067	0.108206	0.123
DB03082	-0.164898	0.319
DB03083	0.130532	0.125
DB03084	0.0527985	0.126
DB03088	0.0537858	0.202
DB03092	-0.241099	0.548
DB03100	0.197022	0.108
DB03106	0.0581348	0.166
DB03109	-0.360537	0.883
DB03127	3.20949	0.014
DB03128	2.89889	0.018
DB03136	-0.0926859	0.205
DB03144	0.290047	0.096
DB03147	1.18693	0.113
DB03148	-0.200814	0.571
DB03152	0.0347389	0.16
DB03159	-0.266479	0.396
DB03162	0.806483	0.043
DB03166	0.0373441	0.163
DB03173	-0.0669045	0.263
DB03176	0.163167	0.114
DB03193	-0.0236887	0.181
DB03203	0.214926	0.107
DB03209	0.708556	0.048
DB03226	-0.219354	0.466
DB03227	-0.0123638	0.196
DB03234	0.198022	0.107
DB03247	0.415569	0.183
DB03255	3.49116	0.004
DB03260	3.89893	0.01
DB03262	-0.00867848	0.169
DB03271	0.45928	0.085
DB03297	-0.0756563	0.224
DB03310	0.210009	0.096
DB03312	-0.00207568	0.177
DB03314	0.503816	0.066
DB03316	0.566753	0.055
DB03317	-0.123923	0.323
DB03322	-0.0103725	0.173
DB03338	0.141916	0.139
DB03345	0.322019	0.104
DB03349	0.588444	0.049
DB03352	-0.135986	0.304
DB03365	4.41177	0.006
DB03367	-0.0836298	0.232
DB03368	-0.109816	0.234
DB03374	4.59229	0.007
DB03380	-0.0441617	0.246
DB03382	0.245544	0.118
DB03383	0.125242	0.136
DB03385	0.461678	0.063
DB03389	0.75976	0.054
DB03397	0.646597	0.047
DB03401	0.589029	0.057
DB03403	0.474865	0.084
DB03413	0.587501	0.045
DB03424	0.720617	0.072
DB03428	3.50715	0.009
DB03431	7.83856	0
DB03435	0.464408	0.12
DB03439	-0.252042	0.527
DB03444	2.87189	0.019
DB03448	-0.126397	0.274
DB03449	0.114081	0.108
DB03461	0.737012	0.265
DB03466	-0.0146377	0.173
DB03467	0.469787	0.115
DB03468	0.0708224	0.14
DB03490	6.21681	0.002
DB03496	4.69956	0
DB03499	0.212206	0.084
DB03501	0.177676	0.102
DB03510	0.0948939	0.123
DB03535	0.259575	0.093
DB03541	0.420797	0.066
DB03559	-0.0134242	0.21
DB03566	3.38869	0.013
DB03575	0.35928	0.1
DB03585	3.23615	0.015
DB03597	0.456106	0.077
DB03598	0.0121748	0.184
DB03600	0.0482057	0.162
DB03602	0.251769	0.083
DB03604	0.238708	0.109
DB03606	0.753559	0.075
DB03608	-0.0846559	0.225
DB03615	0.383192	0.059
DB03619	3.81594	0.01
DB03633	-0.233561	0.495
DB03643	-0.132543	0.266
DB03649	0.402407	0.069
DB03660	-0.107829	0.242
DB03661	0.448603	0.119
DB03670	0.0869903	0.134
DB03674	0.627697	0.066
DB03680	1.02609	0.04
DB03685	0.243194	0.132
DB03693	5.56192	0.007
DB03707	0.245237	0.08
DB03721	0.102399	0.183
DB03728	-0.0169147	0.192
DB03731	0.345035	0.06
DB03740	0.194279	0.154
DB03747	0.00395911	0.188
DB03748	0.206725	0.091
DB03749	13.9567	0
DB03754	0.238726	0.135
DB03758	5.27479	0.003
DB03759	-0.366576	0.824
DB03760	0.177938	0.123
DB03766	0.362077	0.107
DB03771	0.293279	0.081
DB03773	-0.0921348	0.212
DB03777	4.8598	0.004
DB03783	0.055238	0.127
DB03785	0.0227937	0.149
DB03793	0.611601	0.103
DB03796	0.135182	0.229
DB03800	0.128146	0.08
DB03801	6.76932	0.004
DB03808	-0.121817	0.271
DB03814	0.25083	0.203
DB03837	-0.372869	0.681
DB03847	-0.127444	0.276
DB03849	0.746071	0.051
DB03851	0.221574	0.118
DB03854	3.89536	0.007
DB03856	-0.0624329	0.188
DB03861	0.197616	0.096
DB03865	-0.216976	0.322
DB03876	0.0174317	0.169
DB03880	0.0460308	0.24
DB03884	0.0321306	0.129
DB03886	0.0557398	0.124
DB03888	0.326145	0.078
DB03900	4.52661	0.004
DB03902	-0.234416	0.664
DB03904	0.329442	0.11
DB03909	0.873848	0.097
DB03910	0.210201	0.128
DB03921	0.0380687	0.18
DB03925	-0.223868	0.463
DB03929	-0.0694166	0.22
DB03940	0.669452	0.057
DB03946	4.0521	0.006
DB03948	0.234308	0.086
DB03958	0.210332	0.104
DB03959	-0.142458	0.309
DB03963	0.256368	0.124
DB03975	0.285559	0.078
DB03976	-0.195888	0.39
DB03977	5.91917	0.007
DB03978	0.581157	0.056
DB03981	-0.153279	0.369
DB03991	-0.151659	0.429
DB04000	-0.162778	0.319
DB04001	0.054257	0.154
DB04006	5.95115	0.002
DB04014	8.21312	0
DB04016	-0.168191	0.357
DB04018	0.160612	0.105
DB04020	6.17747	0.003
DB04044	0.109193	0.133
DB04059	-0.16055	0.296
DB04066	2.92975	0.016
DB04077	0.0830767	0.226
DB04083	-0.100617	0.248
DB04092	0.188265	0.1
DB04099	-0.017238	0.165
DB04105	0.340391	0.092
DB04107	-0.132341	0.289
DB04126	-0.170876	0.326
DB04129	-0.0697811	0.235
DB04132	0.521299	0.091
DB04137	0.463935	0.143
DB04140	-0.00164175	0.197
DB04141	0.607339	0.177
DB04147	0.268675	0.176
DB04149	0.685727	0.087
DB04152	-0.337271	0.564
DB04160	0.14651	0.13
DB04163	-0.0935177	0.253
DB04185	0.053526	0.158
DB04186	3.31603	0.017
DB04200	-0.0221768	0.212
DB04204	0.122953	0.094
DB04205	0.492756	0.064
DB04209	5.42725	0.002
DB04214	0.196331	0.13
DB04215	-0.107895	0.241
DB04216	8.90645	0
DB04223	0.237706	0.118
DB04224	2.77701	0.01
DB04228	0.038739	0.178
DB04233	-0.269554	0.435
DB04242	3.52097	0.011
DB04270	0.0216535	0.165
DB04272	2.29562	0.039
DB04275	0.179704	0.124
DB04288	7.44907	0.001
DB04297	2.81446	0.016
DB04299	0.124323	0.144
DB04306	-0.0957188	0.266
DB04307	0.197941	0.093
DB04310	-0.200483	0.309
DB04315	0.571665	0.237
DB04324	0.278149	0.08
DB04325	0.0899452	0.146
DB04326	0.544545	0.077
DB04338	0.139105	0.105
DB04339	0.34575	0.047
DB04360	0.708107	0.05
DB04365	4.11377	0.009
DB04367	0.0097473	0.146
DB04368	-0.0991586	0.234
DB04377	0.166285	0.088
DB04387	-0.191569	0.442
DB04395	4.13705	0.004
DB04400	0.264464	0.106
DB04404	-0.359362	0.844
DB04407	6.00942	0.003
DB04419	-0.0492111	0.192
DB04424	-0.0449982	0.213
DB04444	0.549961	0.094
DB04447	0.502882	0.144
DB04451	-0.155769	0.363
DB04454	0.0924608	0.12
DB04456	-0.209698	0.433
DB04459	-0.0203755	0.17
DB04464	2.52322	0.023
DB04465	-0.0757532	0.243
DB04473	-0.159906	0.37
DB04474	-0.124232	0.262
DB04480	-0.0378639	0.191
DB04491	0.0306999	0.162
DB04493	1.01573	0.065
DB04500	-0.0231912	0.182
DB04513	5.30026	0.008
DB04518	8.08041	0.002
DB04519	-0.194776	0.411
DB04522	2.69377	0.018
DB04530	3.23151	0.01
DB04532	-0.287062	0.649
DB04534	0.177285	0.122
DB04545	0.234152	0.099
DB04552	0.0264251	0.238
DB04555	0.135938	0.114
DB04563	-0.124273	0.276
DB04564	-0.0190025	0.174
DB04566	0.37286	0.115
DB04571	0.222956	0.112
DB04572	0.10476	0.146
DB04573	2.87478	0.02
DB04574	4.24568	0.011
DB04575	10.4887	0.003
DB04576	0.388974	0.069
DB04581	-0.0996692	0.264
DB04588	11.6062	0
DB04590	-0.0126453	0.191
DB04599	-0.405183	0.777
DB04600	-0.0113157	0.168
DB04601	-0.090989	0.209
DB04604	0.0708983	0.148
DB04608	0.201738	0.121
DB04630	0.154113	0.116
DB04639	-0.176287	0.396
DB04652	0.254708	0.144
DB04654	0.0285387	0.156
DB04665	3.62332	0.006
DB04674	0.367792	0.077
DB04688	-0.286473	0.656
DB04690	5.3279	0
DB04695	-0.0752683	0.251
DB04705	0.206358	0.133
DB04707	3.90251	0.009
DB04714	0.0130346	0.138
DB04715	0.171829	0.101
DB04716	4.59173	0.003
DB04719	4.17171	0.008
DB04725	0.106369	0.147
DB04739	6.04747	0.002
DB04743	0.107653	0.209
DB04745	3.40672	0.011
DB04751	6.10066	0.001
DB04763	3.78172	0.008
DB04769	0.360458	0.118
DB04786	2.21189	0.033
DB04794	3.43571	0.007
DB04795	0.265578	0.097
DB04799	0.348435	0.162
DB04812	-0.0114389	0.154
DB04813	6.46935	0
DB04815	7.26687	0
DB04816	-0.0327564	0.196
DB04817	0.537144	0.059
DB04818	0.274502	0.088
DB04819	0.525491	0.187
DB04820	0.0848926	0.153
DB04821	0.455683	0.168
DB04823	0.0898598	0.103
DB04824	3.13074	0.016
DB04825	4.01827	0.01
DB04828	0.181896	0.128
DB04829	0.422188	0.195
DB04832	0.055567	0.178
DB04835	-0.274422	0.602
DB04837	0.800999	0.032
DB04838	-0.224878	0.468
DB04839	4.41548	0.004
DB04840	0.249559	0.08
DB04841	4.71908	0.001
DB04842	0.28844	0.284
DB04843	-0.232956	0.385
DB04844	-0.143401	0.267
DB04845	0.444502	0.047
DB04846	0.0162674	0.151
DB04849	3.73677	0
DB04853	0.135475	0.137
DB04854	0.700339	0.062
DB04855	0.35136	0.292
DB04856	-0.246386	0.738
DB04861	0.110676	0.175
DB04865	0.21507	0.109
DB04868	4.08111	0.001
DB04871	-0.22439	0.354
DB04875	-0.0116762	0.157
DB04876	-0.316035	0.506
DB04878	0.549985	0.067
DB04879	3.05982	0.013
DB04880	-0.0479676	0.207
DB04881	0.346305	0.074
DB04883	0.414191	0.082
DB04884	-0.0374983	0.273
DB04890	0.732056	0.04
DB04892	-0.115831	0.287
DB04894	-0.00737176	0.186
DB04895	-0.0511689	0.189
DB04896	0.0889304	0.219
DB04898	-0.17109	0.329
DB04899	0.479369	0.08
DB04908	0.00265843	0.218
DB04920	0.240273	0.129
DB04930	4.82252	0.002
DB04931	-0.230809	0.381
DB04932	-0.271927	0.502
DB04933	0.0644454	0.112
DB04938	8.2295	0.006
DB04941	0.668902	0.056
DB04942	0.134297	0.14
DB04946	2.05788	0.044
DB04948	0.0306584	0.174
DB04953	0.400782	0.107
DB04954	-0.266025	0.532
DB04957	0.643278	0.049
DB04960	0.221338	0.105
DB04967	0.609957	0.081
DB05013	3.27492	0.009
DB05015	2.68589	0.025
DB05016	0.183009	0.083
DB05018	0.827715	0.123
DB05039	-0.0101779	0.206
DB05095	0.355278	0.067
DB05105	0.49806	0.082
DB05109	8.05934	0.009
DB05186	0.217967	0.095
DB05219	1.26255	0.066
DB05229	0.482531	0.084
DB05234	0.292744	0.104
DB05239	0.206819	0.095
DB05246	0.564445	0.041
DB05251	0.513527	0.065
DB05258	0.162379	0.082
DB05260	0.226378	0.138
DB05265	-0.0711522	0.274
DB05266	0.651662	0.095
DB05271	0.0263027	0.201
DB05288	0.183679	0.084
DB05294	4.12821	0.003
DB05295	0.108806	0.092
DB05302	5.51234	0.004
DB05311	-0.271717	0.757
DB05314	0.00946848	0.172
DB05316	-0.0342297	0.191
DB05318	0.474969	0.087
DB05332	0.139339	0.107
DB05360	-0.0241389	0.198
DB05379	0.220393	0.093
DB05381	0.622067	0.1
DB05389	0.0992756	0.146
DB05414	6.06033	0.003
DB05416	-0.0257138	0.153
DB05424	2.74146	0.014
DB05465	6.11761	0
DB05482	0.455727	0.069
DB05508	4.54584	0.002
DB05511	-0.260372	0.508
DB05521	0.0593651	0.231
DB05578	0.0532817	0.123
DB05630	0.789291	0.033
DB05665	-0.517407	0.734
DB05676	0.481822	0.131
DB05679	-0.15989	0.353
DB05773	0.0690987	0.118
DB05777	-0.101674	0.265
DB05804	-0.0642065	0.254
[truncated: 939 more rows]

## Sheet: S6
Table S6. Colon-specific gene
Gene	Mean	Z
PHOX2B	1.32095	3.61794
ETHE1	61.7429	4.49551
GJC1	7.65634	2.57375
PLA2G2C	0.807238	4.6876
MRGPRD	0.349465	2.67318
TSPAN11	8.51187	3.32131
MAB21L2	95.4456	5.2171
INSL5	0.894898	4.70196
LYPD8	59.3281	5.03827
HAND2	46.548	3.05704
FRYL	8.8013	2.67137
ATP10B	7.59449	3.52545
OTOP2	6.82509	4.19811
USP12	22.4508	3.13552
SCNN1B	38.1545	3.08059
EPHA7	13.6343	3.09915
LRRC19	7.10549	2.65201
CHRNA3	3.59747	2.77307
GUCY1A3	11.6644	2.90637
TNFAIP8L1	17.7738	2.63681
PPP1R14D	22.8093	3.28788
CCL11	18.5994	4.22571
MUC12	16.3252	5.17476
XK	5.05076	3.39663
URAD	12.0609	3.13813
GDE1	24.5545	2.56381
ITM2C	285.547	2.81729
UGT2B17	115.148	3.53828
NRARP	19.4873	2.92414
TPSG1	8.4036	3.05721
CDX1	45.6225	3.24294
HHLA2	13.3335	2.62626
SPOP	31.3461	2.79043
HDAC4	13.4621	2.68626
NPY4R	3.32628	4.52269
RGS10	34.9429	2.52025
DPT	217.092	2.67699
TACR2	66.3223	4.48704
C15orf48	109.031	3.98203
NOX1	10.4877	5.33017
GAL3ST2	2.53484	5.14985
ZACN	1.11409	4.83248
SLC26A3	218.273	5.16203
OMP	0.659365	2.65766
TMEM54	97.2326	3.54329
NT5DC3	36.1501	4.26468
CALML4	7.45814	2.62512
CA7	18.9784	4.99735
IHH	11.8947	3.05815
FZD5	12.7265	3.01656
C15orf52	35.601	2.58649
LIMS2	117.523	2.61309
CLCA4	98.706	3.34834
TRPM6	2.55994	3.85524
GALNT12	23.0414	2.88942
ANKDD1B	1.58955	2.58943
FOXP2	3.9093	3.47489
LRRC31	3.95119	2.60784
SLC22A18AS	4.73522	3.19539
GREM2	11.2301	2.62294
SELENBP1	333.993	4.45139
DHRS9	13.0039	3.82069
PLA2G10	5.26439	2.97991
GPA33	55.7353	3.37874
HAND1	32.5861	4.9703
MYL6	679.964	2.52355
MS4A12	45.971	5.38504
GALR2	4.49354	4.33496
LGALS4	546.1	4.03909
BMP3	6.7427	3.56868
C10orf99	85.0949	3.23277
SQRDL	46.0952	3.34567
TMEM35	16.726	3.16783
KLHL23	9.74025	2.59145
MDM1	8.85541	2.93296
HEPH	28.2655	3.04642
LEFTY1	12.5521	4.16931
ARRDC4	30.9889	3.38068
B4GALNT2	5.11146	4.54654
PDE3B	7.61899	2.87027
SMTN	239.845	2.52496
CA1	96.3538	5.08394
MID1	8.90071	2.92312
TSPAN1	141.636	2.8678
EML1	11.2997	2.64083
RSPO2	3.92791	2.55092
CNN1	664.48	2.59749
CACNA1C	12.1592	2.55167
PNCK	18.9834	3.51529
CDH17	58.8321	2.68245
CCL8	3.42227	2.893
FCGBP	76.4798	2.66014
CASP6	10.8133	2.58898
KRT20	157.063	2.94594
SOX11	0.55922	3.03414
R3HDML	0.503741	2.62934
SYDE2	3.09685	3.43442
MUC4	14.6909	3.48536
BTC	13.1767	3.58514
FXYD3	153.544	3.59337
PPARGC1B	4.39507	3.23589
MLXIP	39.1694	2.7986
ACTG2	1862.01	3.71381
RXFP4	0.964525	3.81241
SLC26A2	56.2763	4.54488
SLC5A7	1.39225	2.97335
HOXB9	12.3704	2.977
LANCL3	0.656028	3.19295
SRI	48.5016	2.6828
PIGR	502.053	2.65883
PIGZ	22.2297	4.12373
CES3	17.225	3.00045
NKX3-2	11.2449	5.21082
PLEKHO1	63.1584	2.70848
MIER3	10.0319	2.78064
KRT12	0.640193	2.52002
CDX2	21.1256	3.4348
NKX2-3	21.4768	2.84017
VIP	31.6685	4.38623
CLDN3	124.643	2.70312
NXPE1	17.3717	5.27203
NXPE2	1.3734	3.19445
NXPE4	36.7352	5.37147
PDE9A	46.0869	2.92995
HMCN2	14.0071	3.36828
FAR2	5.28456	2.68403
CDK8	12.1407	3.6138
PTCHD1	2.84907	2.73507
SEMA3A	4.16449	2.92652
GLP2R	6.44814	2.77347
PRR15	24.0728	3.14975
TOX	7.34443	2.63742
MTMR11	35.5864	2.86884
CHRM2	8.37018	3.39093
BEST2	16.8605	4.3074
BEST4	17.055	4.61994
MYB	4.38771	2.71234
HTR3E	0.222697	2.60815
NTSR1	11.0021	5.29662
TSPAN8	160.966	2.76958
GDNF	3.95393	3.49912
PIRT	2.48945	3.649
TRIM31	13.045	2.65764
PYY	16.3536	2.84206
CEACAM1	51.641	3.97028
CEACAM5	268.958	4.94658
CEACAM7	150.476	5.27462
KCNQ4	9.50028	2.73933
ZG16	190.259	3.54884
SATB2	7.11161	4.50336
CNNM4	11.9261	3.1645
AHCYL2	24.1109	3.24055
ST6GALNAC1	38.5925	3.07849

## Sheet: S7
Table S7. The correlation between SPOP and immunomodulators in COAD
Gene	cor	p value
TNFRSF4	0.494914	2.52449e-19
PVR	0.490562	5.75579e-19
CD276	0.488517	8.44506e-19
CD40	0.442972	2.2855e-15
TNFRSF8	0.434044	9.41414e-15
CXCR3	0.418329	1.03034e-13
IL6R	0.406688	5.60525e-13
CXCL12	0.395719	2.60677e-12
CCR1	0.38647	9.12152e-12
CCL2	0.382554	1.53222e-11
CCR10	0.371602	6.30286e-11
HLA-E	0.366149	1.24998e-10
CCL21	0.366054	1.26483e-10
CX3CR1	0.363982	1.63507e-10
CCL11	0.363845	1.66295e-10
HLA-DPB1	0.360887	2.39104e-10
CX3CL1	0.355462	4.60912e-10
CCR2	0.350307	8.50228e-10
HLA-DQA1	0.347748	1.14758e-09
IL2RA	0.345209	1.54123e-09
CD86	0.339859	2.8443e-09
CCR8	0.339191	3.06803e-09
CXCL16	0.333978	5.50462e-09
TNFSF13B	0.33134	7.3682e-09
HLA-DPA1	0.326029	1.31451e-08
CD28	0.325415	1.40453e-08
CCL14	0.322033	2.01737e-08
TNFRSF18	0.318672	2.87849e-08
CCL23	0.315899	3.84664e-08
CCR5	0.31582	3.87821e-08
TNFSF4	0.308421	8.28611e-08
CD48	0.2985	2.22019e-07
HLA-DMB	0.297228	2.5125e-07
ICOSLG	0.295999	2.83017e-07
CCR3	0.295946	2.84448e-07
HLA-DMA	0.295871	2.86517e-07
LTA	0.292442	3.98115e-07
CCR7	0.291079	4.53148e-07
TAPBP	0.290818	4.64497e-07
CCL22	0.288044	6.03214e-07
HLA-DRA	0.287506	6.34342e-07
CD27	0.286201	7.16477e-07
B2M	0.280788	1.17918e-06
CXCR2	0.279853	1.28386e-06
CCR4	0.279255	1.35536e-06
CXCR1	0.277774	1.5492e-06
TNFRSF9	0.276274	1.77246e-06
TAP2	0.27554	1.89263e-06
TNFRSF14	0.26933	3.27169e-06
CCL8	0.265125	4.70359e-06
MICB	0.264023	5.16779e-06
TAP1	0.260866	6.75147e-06
CCL7	0.260831	6.771e-06
TNFSF18	0.260534	6.94244e-06
CXCR4	0.257669	8.81942e-06
TNFSF13	0.25245	1.35409e-05
XCR1	0.250979	1.52544e-05
CCL13	0.25085	1.54138e-05
CD40LG	0.248759	1.82351e-05
TNFSF14	0.248045	1.93063e-05
CCL19	0.245694	2.32672e-05
IL6	0.24449	2.55827e-05
HLA-DQA2	0.239785	3.68943e-05
CXCR6	0.231704	6.80314e-05
CCL3	0.230974	7.18181e-05
CD70	0.225768	0.000105203
CCL5	0.220557	0.000152811
CCL18	0.217376	0.000191096
CCL4	0.21239	0.000269588
CXCL9	0.208685	0.000346371
CCL17	0.20552	0.00042759
XCL1	0.205173	0.000437515
ICOS	0.191524	0.00104604
CD80	0.186635	0.00140974
CXCL14	0.174395	0.00288354
CXCL10	0.167123	0.00431978
CXCL6	0.158177	0.00695397
CCL24	0.156823	0.00745875
ULBP1	0.156023	0.00777185
TNFRSF25	0.155585	0.00794818
HLA-DOB	0.155009	0.00818569
HLA-F	0.151369	0.00983793
CCL26	0.141791	0.0156744
HLA-G	0.139389	0.0175461
TNFRSF17	0.133895	0.0225738
TMIGD2	0.13371	0.0227628
TNFRSF13B	0.130404	0.0263776
CXCL13	0.12654	0.0312196
CXCL8	0.125956	0.0320133
CCL1	0.123563	0.0354499
XCL2	0.106899	0.0690975
HLA-DQB1	0.102727	0.0807324
CXCL5	0.098964	0.0925399
NT5E	0.0931301	0.113527
KLRK1	0.0817633	0.164927
CCL15	0.0791394	0.178953
CCL16	0.0752368	0.201421
CXCL11	0.0704815	0.231478
CXCL1	0.05685	0.334685
TNFSF15	0.0544255	0.355739
HHLA2	0.0539019	0.360393
CCR9	0.0520113	0.37751
RAET1E	0.0484656	0.41093
CCL27	0.0323154	0.583638
CCL20	0.0163662	0.78138
CXCL2	0.0138437	0.814408
CCL25	0.00192708	0.973933
CXCL3	-0.0213016	0.717929
KLRC1	-0.0261235	0.657751
CCL28	-0.0353275	0.549043
CXCR5	-0.0515034	0.382192
BTNL2	-0.0723925	0.219038
TNFSF9	-0.0921665	0.117326
CXCL17	-0.204018	0.000472052

## Sheet: S8
Table S8. The correlation between SPOP and immunomodulators in READ
Gene	cor	p value
TNFSF18	0.6374	6.43036e-12
CD28	0.607092	1.11016e-10
B2M	0.558505	5.98099e-09
CCR2	0.548427	1.2647e-08
CCR1	0.538702	2.54576e-08
HLA-DPA1	0.53685	2.90127e-08
TNFRSF9	0.531498	4.21438e-08
ICOS	0.52075	8.75084e-08
CX3CR1	0.50718	2.12474e-07
CCR5	0.502262	2.90309e-07
CCR4	0.494756	4.63124e-07
ULBP1	0.491689	5.58701e-07
CD80	0.489224	6.48805e-07
CD276	0.483644	9.0623e-07
HLA-DQA1	0.473139	1.67326e-06
HLA-DRA	0.472113	1.77462e-06
TNFSF4	0.470945	1.89711e-06
CCR8	0.468964	2.12316e-06
CD86	0.465462	2.58642e-06
RAET1E	0.465431	2.59092e-06
CD48	0.464676	2.7027e-06
IL2RA	0.463938	2.81641e-06
CXCR6	0.46302	2.96415e-06
HLA-DPB1	0.459568	3.58773e-06
TNFSF15	0.451813	5.46801e-06
XCR1	0.451238	5.63929e-06
TNFSF14	0.444661	7.99265e-06
CXCR4	0.440818	9.76677e-06
HLA-E	0.438293	1.11271e-05
PVR	0.435845	1.26142e-05
NT5E	0.428852	1.79549e-05
CXCL12	0.412237	4.02852e-05
TAP1	0.410669	4.33839e-05
CD40	0.409627	4.55635e-05
CX3CL1	0.408154	4.88199e-05
CXCL16	0.406619	5.24454e-05
CXCL9	0.404712	5.72968e-05
CCL2	0.395415	8.75248e-05
IL6R	0.388578	0.000118582
CXCL8	0.388053	0.000121349
CXCR2	0.382311	0.00015574
CD40LG	0.376617	0.000198575
TNFRSF8	0.374366	0.000218327
CD27	0.369417	0.000268286
CCL7	0.369334	0.000269207
HLA-DMB	0.360098	0.000392007
TAP2	0.351179	0.000557557
CCL8	0.346254	0.000674351
LTA	0.343954	0.000736209
CCR7	0.33215	0.0011432
HLA-DQA2	0.331125	0.00118677
CCL11	0.326792	0.00138814
CXCR1	0.322351	0.00162622
CCR9	0.313342	0.00222592
CCL21	0.302127	0.00324721
CXCL11	0.301809	0.00328148
CXCL10	0.300528	0.00342282
CCL22	0.299879	0.00349643
TMIGD2	0.299808	0.00350462
CXCL6	0.297878	0.00373265
TNFSF13B	0.294667	0.0041414
CCL4	0.29194	0.00451945
KLRC1	0.289421	0.00489576
HLA-DOB	0.286049	0.00544289
CXCL13	0.285314	0.00556912
CXCL5	0.280732	0.00641642
HHLA2	0.265699	0.0100501
CCL24	0.261939	0.011202
MICB	0.260225	0.0117641
HLA-G	0.25869	0.0122884
HLA-DMA	0.258594	0.012322
IL6	0.240644	0.0201491
TNFRSF17	0.238902	0.021098
CXCL1	0.238885	0.0211075
XCL1	0.237409	0.0219407
TNFRSF13B	0.236475	0.0224831
CCL18	0.233536	0.0242635
CCL5	0.228217	0.0277929
CCR3	0.227695	0.0281614
CCR10	0.219572	0.0344538
CCL3	0.218302	0.0355377
CCL28	0.214972	0.0385148
ICOSLG	0.214241	0.0391956
CCL20	0.208492	0.0449062
TAPBP	0.20138	0.0529103
CCL23	0.190489	0.0674068
CCL15	0.188791	0.0699327
CXCL3	0.181862	0.0810415
TNFRSF4	0.180935	0.0826298
CCL13	0.180008	0.0842419
CXCR3	0.176918	0.0897974
BTNL2	0.170561	0.102136
TNFRSF25	0.160229	0.124974
CCL19	0.158608	0.128889
CXCL2	0.154965	0.138024
HLA-DQB1	0.151259	0.147812
CD70	0.136069	0.193425
XCL2	0.106245	0.31077
TNFSF13	0.103477	0.323618
TNFRSF14	0.100479	0.337908
TNFRSF18	0.0949614	0.365234
CCL1	0.0804292	0.443448
CCL25	0.0782673	0.455837
HLA-F	0.0747301	0.476514
CCL16	0.0714069	0.496391
KLRK1	0.0634999	0.545379
CCL14	0.0311061	0.767237
CCL17	0.0258236	0.805909
CXCL14	0.0137832	0.895673
CCL26	-0.0546531	0.602843
TNFSF9	-0.0631082	0.547865
CXCR5	-0.0860243	0.412279
CXCL17	-0.0990386	0.344914
CCL27	-0.171561	0.100111

## Sheet: S9
Table S9. The correlation between SPOP and immunomodulators in LUAD
Gene	cor	p value
TAP2	0.197166	6.54876e-06
CCL3	0.173811	7.33859e-05
CCL4	0.162005	0.000222524
TNFSF9	0.0503112	0.254415
CD86	0.349299	3.18214e-16
CCL8	0.176708	5.52634e-05
TNFRSF18	0.0454222	0.303565
CXCL10	0.162768	0.000207604
TNFSF13B	0.313101	3.54872e-13
PVR	0.226438	2.06031e-07
CCL26	-0.0472728	0.284267
IL2RA	0.284695	4.64932e-11
TAP1	0.173305	7.70732e-05
CD80	0.353126	1.43378e-16
CCL7	0.0756116	0.0864948
CCL13	0.359267	3.90012e-17
CCR5	0.315817	2.16392e-13
CD70	0.0855635	0.0523086
CXCL11	0.130495	0.00300812
CCL18	0.179463	4.2022e-05
CCL5	0.0496586	0.260636
CCL15	-0.0809034	0.0665744
CCR1	0.371272	2.81687e-18
CXCL9	0.145564	0.000922967
HLA-DQB1	0.121512	0.00576088
NT5E	0.280494	9.14233e-11
CXCL16	0.341533	1.5518e-15
HLA-DRA	0.351158	2.16355e-16
CXCL5	0.00627645	0.887008
HLA-DPA1	0.415124	7.16371e-23
HLA-DPB1	0.33881	2.6764e-15
HLA-DQA1	0.305531	1.37141e-12
IL6	0.0309101	0.483974
CXCL1	0.0232929	0.597925
CCL2	0.257833	2.89163e-09
CXCL2	0.0606644	0.169251
HLA-DMB	0.352355	1.68511e-16
TNFRSF9	0.193167	1.01175e-05
HLA-F	0.11251	0.0106137
TNFSF14	0.0951421	0.0308679
CXCL3	0.0316398	0.47371
CCL24	0.235151	6.68792e-08
ICOS	0.228247	1.63699e-07
B2M	0.258972	2.44944e-09
TNFSF15	0.305534	1.37061e-12
CCL23	0.309602	6.66001e-13
CXCL13	-0.0290035	0.511353
TNFSF4	0.207372	2.072e-06
TNFRSF8	0.145129	0.000956559
CXCR6	0.18619	2.1158e-05
CCR7	0.186576	2.03261e-05
CXCL8	0.0295924	0.50281
CCL20	-0.0876675	0.0467577
HLA-DOB	0.155532	0.000396235
CXCL12	0.304806	1.55763e-12
CCL11	0.0391712	0.375016
CXCR3	0.152748	0.000504396
CD48	0.174979	6.54904e-05
TNFRSF4	0.0454107	0.303686
TAPBP	0.230104	1.29038e-07
CCR2	0.369626	4.06567e-18
XCL2	0.00535639	0.903484
CXCL17	0.0436932	0.32236
IL6R	0.409757	2.85117e-22
TNFRSF14	0.154025	0.000451767
HLA-E	0.356708	6.73349e-17
CD276	0.265631	9.13537e-10
HLA-DQA2	0.29645	6.59752e-12
CXCR4	0.230258	1.26502e-07
CCL17	0.223304	3.05445e-07
MICB	0.293101	1.1615e-11
CXCR2	0.270357	4.46065e-10
LTA	0.238145	4.49694e-08
HLA-G	0.0827121	0.0606978
CCL21	0.0177714	0.687428
CD28	0.360327	3.10617e-17
CXCR1	0.130517	0.00300317
HLA-DMA	0.297212	5.79541e-12
CD27	0.0182081	0.680166
CCL28	0.245222	1.7229e-08
KLRC1	-0.0471192	0.285836
CCR8	0.30018	3.48377e-12
CX3CL1	0.34879	3.53468e-16
CXCL6	-0.0107466	0.807778
ULBP1	0.314199	2.90738e-13
TNFSF18	0.270168	4.59189e-10
CXCL14	0.166624	0.000145451
BTNL2	0.0432522	0.327273
CCL25	0.0100354	0.820274
CCR3	0.0821129	0.0625952
ICOSLG	0.286402	3.521e-11
XCR1	0.254636	4.58828e-09
RAET1E	0.116177	0.00831494
HHLA2	0.239095	3.96052e-08
TNFSF13	0.324816	4.05363e-14
CCL1	0.0918253	0.0372341
CD40	0.281065	8.34499e-11
CCL19	0.1415	0.00128385
TNFRSF25	0.0620663	0.159593
CCL22	0.216123	7.37038e-07
CCR4	0.351015	2.22876e-16
CCR10	0.00620106	0.888357
TNFRSF17	-0.0907234	0.039582
CX3CR1	0.426452	3.57404e-24
CCL14	0.221954	3.61283e-07
CD40LG	0.284234	5.01085e-11
XCL1	0.0209204	0.635745
CCR9	0.150351	0.000618904
KLRK1	0.0661419	0.133875
TNFRSF13B	0.0294135	0.505398
TMIGD2	-0.0257451	0.559943
CXCR5	-0.0423216	0.337798
CCL16	0.116021	0.00840294
CCL27	-0.0567711	0.198356

## Sheet: S10
Table S10. The relationship between Drugs and Targets
Drugs	Targets
DB00001	2147
DB00002	9103
DB00002	2213
DB00002	2212
DB00002	2209
DB00002	716
DB00002	2214
DB00002	714
DB00002	713
DB00002	712
DB00002	715
DB00002	2215
DB00002	1956
DB00004	3561
DB00004	3560
DB00004	3559
DB00005	714
DB00005	713
DB00005	712
DB00005	715
DB00005	716
DB00005	2215
DB00005	4049
DB00005	9103
DB00005	2213
DB00005	2212
DB00005	2214
DB00005	2209
DB00005	7133
DB00005	7124
DB00006	2147
DB00007	2798
DB00008	3454
DB00008	3455
DB00009	5054
DB00009	5329
DB00009	2243
DB00009	5340
DB00010	2692
DB00011	3454
DB00011	3455
DB00012	2057
DB00013	4811
DB00013	6768
DB00013	4036
DB00013	5104
DB00013	5055
DB00013	5054
DB00013	5327
DB00013	5328
DB00013	5329
DB00013	5340
DB00014	3973
DB00014	2798
DB00015	5054
DB00015	5329
DB00015	2243
DB00015	5340
DB00016	2057
DB00017	799
DB00018	3455
DB00018	3454
DB00019	1991
DB00019	1441
DB00020	5553
DB00020	6383
DB00020	1439
DB00020	3563
DB00020	1438
DB00021	6344
DB00022	3455
DB00022	3454
DB00024	7253
DB00025	90411
DB00025	4035
DB00025	3998
DB00025	821
DB00025	811
DB00025	3309
DB00025	433
DB00025	5264
DB00025	7450
DB00025	2158
DB00025	2159
DB00026	3554
DB00028	727
DB00028	100293534
DB00028	721
DB00028	720
DB00028	718
DB00028	2215
DB00028	2214
DB00028	9103
DB00028	2213
DB00028	2212
DB00028	2210
DB00028	2209
DB00029	5054
DB00029	5329
DB00029	2243
DB00029	5340
DB00030	94121
DB00030	3490
DB00030	4036
DB00030	4856
DB00030	5122
DB00030	1363
DB00030	5126
DB00030	3416
DB00030	1509
DB00030	5925
DB00030	3480
DB00030	3932
DB00030	3643
DB00031	4035
DB00031	821
DB00031	811
DB00031	302
DB00031	3856
DB00031	7123
DB00031	5055
DB00031	5054
DB00031	5329
DB00031	2243
DB00031	5340
DB00032	3973
DB00032	2492
DB00033	3460
DB00033	3459
DB00034	3455
DB00034	3454
DB00035	554
DB00035	553
DB00035	552
DB00035	5021
DB00036	2152
DB00036	2155
DB00036	2677
DB00036	7035
DB00036	3249
DB00036	2159
DB00038	3590
DB00039	3339
DB00039	2261
DB00039	2264
DB00039	2260
DB00039	8829
DB00039	2263
DB00040	2740
DB00040	9340
DB00040	2642
DB00041	3561
DB00041	3559
DB00041	3560
DB00042	127833
DB00042	6843
DB00042	6844
DB00043	2206
DB00043	2205
DB00043	3497
DB00044	3973
DB00045	7097
DB00046	3480
DB00046	3643
DB00047	3480
DB00047	3643
DB00048	1278
DB00048	1281
DB00048	1280
DB00048	1277
DB00050	3973
DB00050	2798
DB00051	9103
DB00051	2213
DB00051	2212
DB00051	2209
DB00051	716
DB00051	2214
DB00051	714
DB00051	713
DB00051	712
DB00051	715
DB00051	2215
DB00051	7124
DB00052	5618
DB00052	2690
DB00054	7448
DB00054	9103
DB00054	2213
DB00054	2212
DB00054	2209
DB00054	716
DB00054	2214
DB00054	714
DB00054	713
DB00054	712
DB00054	715
DB00054	2215
DB00054	3674
DB00054	3690
DB00055	10544
DB00055	2677
DB00055	5269
DB00055	5104
DB00055	5196
DB00055	2147
DB00055	1356
DB00055	5627
DB00055	7056
DB00055	5054
DB00055	2153
DB00055	2157
DB00056	9103
DB00056	2213
DB00056	2212
DB00056	2209
DB00056	716
DB00056	2214
DB00056	714
DB00056	713
DB00056	712
DB00056	715
DB00056	2215
DB00056	945
DB00058	1991
DB00060	3455
DB00060	3454
DB00061	2885
DB00062	259
DB00062	6288
DB00062	348
DB00063	3690
DB00064	6288
DB00064	348
DB00064	259
DB00065	7124
DB00066	2492
DB00067	554
DB00067	553
DB00067	552
DB00067	5021
DB00068	3455
DB00068	3454
DB00069	3455
DB00069	3454
DB00070	7040
DB00071	94121
DB00071	3490
DB00071	4036
DB00071	4856
DB00071	5122
DB00071	5126
DB00071	1363
DB00071	1509
DB00071	5925
DB00071	3119
DB00071	3118
DB00071	3416
DB00071	3480
DB00071	3643
DB00072	2214
DB00072	2215
DB00072	9103
DB00072	2213
DB00072	2212
DB00072	2209
DB00072	716
DB00072	714
DB00072	713
DB00072	712
DB00072	715
DB00072	1956
DB00072	2064
DB00073	9103
DB00073	2213
DB00073	2212
DB00073	2209
DB00073	716
DB00073	2214
DB00073	714
DB00073	713
DB00073	712
DB00073	715
DB00073	2215
DB00073	931
DB00074	714
DB00074	713
DB00074	712
DB00074	715
DB00074	716
DB00074	2215
DB00074	9103
DB00074	2213
DB00074	2212
DB00074	2214
DB00074	2209
DB00074	3560
DB00074	3559
DB00075	9103
DB00075	2213
DB00075	2212
DB00075	2209
DB00075	716
DB00075	2214
DB00075	714
DB00075	713
DB00075	712
DB00075	715
DB00075	2215
DB00075	919
DB00075	917
DB00075	916
DB00075	915
DB00078	9103
DB00078	2213
DB00078	2212
DB00078	2209
DB00078	716
DB00078	2214
DB00078	714
DB00078	713
DB00078	712
DB00078	715
DB00078	2215
DB00078	931
DB00081	9103
DB00081	2213
DB00081	2212
DB00081	2209
DB00081	2214
DB00081	714
DB00081	713
DB00081	712
DB00081	715
DB00081	2215
DB00081	931
DB00082	2690
DB00083	388
DB00083	6616
DB00086	2149
DB00086	5340
DB00087	9103
DB00087	2213
DB00087	2212
DB00087	2209
DB00087	2214
DB00087	714
DB00087	713
DB00087	712
DB00087	715
DB00087	2215
DB00087	1043
DB00089	2346
DB00091	10105
DB00091	5478
DB00091	5535
DB00091	819
DB00092	2215
DB00092	9103
DB00092	2213
DB00092	2212
DB00092	2209
DB00092	2214
DB00092	714
DB00092	713
DB00092	712
DB00092	715
DB00092	914
DB00093	552
DB00094	2492
DB00095	9103
DB00095	2213
DB00095	2212
DB00095	2209
DB00095	2214
DB00095	714
DB00095	713
DB00095	712
DB00095	715
DB00095	2215
DB00095	3683
DB00097	2492
DB00097	3973
DB00098	3690
DB00098	3685
DB00098	3688
DB00098	920
DB00098	2213
DB00098	942
DB00098	3683
DB00098	3140
DB00098	909
DB00099	1991
DB00099	1441
DB00100	2677
DB00100	4035
DB00100	2147
DB00100	2157
DB00100	2155
DB00100	2160
DB00100	2159
DB00102	2
DB00102	5156
DB00102	5159
DB00104	6755
DB00104	6754
DB00104	6753
DB00104	6752
DB00104	6751
DB00104	4988
DB00105	3454
DB00105	3455
DB00106	2798
DB00107	554
DB00107	553
DB00107	552
DB00107	5021
DB00107	5020
DB00108	3383
DB00108	9103
DB00108	2213
DB00108	2212
DB00108	2209
DB00108	2214
DB00108	714
DB00108	713
DB00108	712
DB00108	715
DB00108	2215
DB00108	3676
DB00110	9103
DB00110	2213
DB00110	2212
DB00110	2209
DB00110	2214
DB00110	714
DB00110	713
DB00110	712
DB00110	715
DB00110	2215
DB00111	9103
DB00111	2213
DB00111	2212
DB00111	2209
DB00111	2214
DB00111	714
DB00111	713
DB00111	712
DB00111	715
DB00111	2215
DB00111	3560
DB00111	3559
DB00112	9103
DB00112	2213
DB00112	2212
DB00112	2209
DB00112	2214
DB00112	714
DB00112	713
DB00112	712
DB00112	715
DB00112	2215
DB00112	7422
DB00113	634
DB00114	55304
DB00114	51091
DB00114	113675
DB00114	55034
DB00114	84706
DB00114	212
DB00114	85007
DB00114	339896
DB00114	56267
DB00114	23042
DB00114	2572
DB00114	1644
DB00114	5834
DB00114	11212
DB00114	5837
DB00114	10841
DB00114	1491
DB00114	8879
DB00114	51166
DB00114	587
DB00114	6898
DB00114	2875
DB00114	9517
DB00114	2731
DB00114	29968
DB00114	2805
DB00114	23464
DB00114	586
DB00114	79896
DB00114	113451
DB00114	10558
DB00114	4942
DB00114	211
DB00114	4953
DB00114	8942
DB00114	63826
DB00114	2806
DB00114	2571
DB00114	6470
DB00114	875
DB00114	189
DB00114	6472
DB00114	57026
DB00114	883
DB00114	18
DB00114	55163
DB00114	10993
DB00114	9054
DB00114	64902
DB00114	51380
DB00114	5836
DB00114	3067
DB00114	5023
DB00115	4524
DB00115	25974
DB00115	4594
DB00115	6948
DB00115	6947
DB00115	326625
DB00115	166785
DB00115	81693
DB00115	4552
DB00115	4548
DB00116	123263
DB00116	4524
DB00116	6472
DB00116	6470
DB00116	471
DB00116	10841
DB00116	4548
DB00116	10840
DB00116	275
DB00116	10797
DB00116	4522
DB00117	3034
DB00117	10991
DB00117	3035
DB00117	3067
DB00118	5409
DB00118	57412
DB00118	23070
DB00118	1312
DB00118	4143
DB00118	875
DB00118	4144
DB00118	262
DB00118	27232
DB00119	5091
DB00119	6566
DB00119	23539
DB00119	9122
DB00119	18
DB00119	5315
DB00119	5162
DB00119	9194
DB00119	9120
DB00119	5313
DB00119	9121
DB00119	64902
DB00119	6567
DB00119	9123
DB00120	7054
DB00120	10056
DB00120	10667
DB00120	5053
DB00120	2193
DB00120	23428
DB00120	6898
DB00121	31
DB00121	5095
DB00121	5091
DB00121	56922
DB00121	32
DB00121	64087
DB00121	8884
DB00121	3141
DB00121	5096
DB00121	29994
DB00121	4154
DB00121	10919
DB00121	25
DB00121	3416
DB00122	89832
DB00122	1139
DB00122	162466
DB00122	5337
DB00122	590
DB00122	5338
DB00122	5130
DB00122	43
DB00122	9468
DB00122	1137
DB00123	3735
DB00123	6542
DB00123	84889
DB00123	6545
DB00123	6541
DB00125	445
DB00125	6545
DB00125	384
DB00125	6541
DB00125	435
DB00125	113451
DB00125	84889
DB00125	4846
DB00125	4843
DB00126	54681
DB00126	55217
DB00126	112399
DB00126	5351
DB00126	9963
DB00126	54583
DB00126	8284
DB00126	221120
DB00126	112398
DB00126	55239
DB00126	10536
DB00126	55214
DB00126	121642
DB00126	79676
DB00126	64175
DB00126	5033
DB00126	5066
DB00126	1621
DB00126	8424
DB00126	8985
DB00126	5264
DB00126	5352
DB00126	3938
DB00126	151
DB00127	11238
DB00127	23632
DB00127	766
DB00127	835
DB00127	763
DB00127	765
DB00127	762
DB00127	154
DB00127	153
DB00127	846
DB00127	4953
DB00127	54498
DB00127	6611
DB00128	91703
DB00128	122622
DB00128	80150
DB00128	55157
DB00128	6505
DB00128	159
DB00128	790
DB00128	10606
DB00128	444
DB00128	8604
DB00128	1615
DB00128	2806
DB00128	95
DB00128	445
DB00128	440
DB00128	443
DB00128	2805
DB00128	10165
DB00128	4069
DB00128	6035
DB00128	7253
DB00129	51686
DB00129	2628
DB00129	4947
DB00129	84889
DB00129	10166
DB00129	384
DB00129	6541
DB00129	6545
DB00129	83884
DB00129	6542
DB00129	4946
DB00129	383
DB00129	5009
DB00129	4942
DB00130	2752
DB00130	5471
DB00130	1503
DB00131	132
DB00131	2180
DB00131	107
DB00131	5565
DB00131	5562
DB00131	55902
DB00131	84532
DB00131	5144
DB00131	3094
DB00131	5564
DB00131	5836
DB00131	5142
DB00131	5292
DB00131	1385
DB00131	3091
DB00131	7329
DB00131	5028
DB00131	5029
DB00131	134
DB00131	5335
DB00131	5315
DB00131	6714
DB00131	2203
DB00131	3320
DB00131	3939
DB00131	3417
DB00132	338557
DB00132	2170
DB00132	2864
DB00132	6256
DB00132	5468
DB00132	5467
DB00132	9971
DB00132	5465
DB00132	6785
DB00132	7442
DB00132	6546
DB00132	9415
DB00132	3992
DB00133	189
DB00133	6301
DB00133	10558
DB00133	9517
DB00133	63826
DB00133	10993
DB00133	875
DB00134	23743
DB00134	635
DB00134	10988
DB00134	4548
DB00134	4552
DB00135	6898
DB00135	8565
DB00135	51067
DB00135	7054
DB00136	3206
DB00136	2638
DB00136	7421
DB00136	120227
DB00136	1594
DB00138	6519
DB00138	11136
DB00138	1497
DB00138	23657
DB00139	10536
DB00139	55214
DB00139	64175
DB00139	444
DB00139	5351
DB00139	5019
DB00139	8802
DB00139	7915
DB00139	6390
DB00139	5033
DB00139	8424
DB00139	8985
DB00139	8974
DB00139	6392
DB00139	8801
DB00139	6561
DB00139	9058
DB00139	64849
DB00139	8630
DB00139	6389
DB00139	1468
DB00139	8803
DB00139	55217
DB00139	64064
DB00139	56670
DB00139	6391
DB00139	54583
DB00140	10919
DB00140	672
DB00140	55312
DB00140	645
DB00141	2683
DB00141	5973
DB00141	4669
DB00141	51172
DB00141	55577
DB00141	8704
DB00141	8702
DB00141	8703
DB00142	2894
DB00142	23549
DB00142	162417
DB00142	51557
DB00142	124454
DB00142	2028
DB00142	2895
DB00142	26873
DB00142	55191
DB00142	2752
DB00142	5188
DB00142	5198
DB00142	84706
DB00142	56267
DB00142	2917
DB00142	2744
DB00142	5832
DB00142	10841
DB00142	2903
DB00142	2747
DB00142	51166
DB00142	587
DB00142	2356
DB00142	6898
DB00142	2875
DB00142	116443
DB00142	2730
DB00142	29968
DB00142	2572
DB00142	2346
DB00142	116444
DB00142	2805
DB00142	586
DB00142	2905
DB00142	2904
DB00142	2677
DB00142	2906
DB00142	2806
DB00142	2571
DB00142	2902
DB00142	8833
DB00142	18
DB00142	440
DB00142	2058
DB00142	2746
DB00142	2729
DB00142	10157
DB00142	27165
DB00142	2901
DB00142	2900
DB00142	2914
DB00142	2913
DB00142	2912
DB00142	2911
DB00142	2899
DB00142	2898
DB00142	2893
DB00142	6505
DB00142	2892
DB00142	2891
DB00142	2890
DB00142	2915
DB00142	2897
DB00142	140
DB00142	9682
DB00142	2916
DB00142	2918
DB00143	4318
DB00143	231
DB00143	2878
DB00143	2880
DB00143	2954
DB00143	2952
DB00143	2877
DB00143	2876
DB00143	9446
DB00143	2950
DB00143	221357
DB00143	2948
DB00143	2941
DB00143	2947
DB00143	2940
DB00143	2944
DB00143	2937
DB00143	2936
DB00143	4056
DB00143	2739
DB00143	51022
DB00143	119391
DB00143	4258
DB00143	2882
DB00143	493869
DB00143	3029
DB00143	257202
DB00143	2949
DB00143	2879
DB00143	2745
DB00143	2946
DB00143	2678
DB00143	2098
DB00143	4257
DB00143	2939
DB00143	2938
DB00143	51060
DB00143	27306
DB00143	4259
DB00143	373156
DB00144	949
DB00144	23761
DB00144	9791
DB00144	5578
DB00144	10396
DB00144	55512
DB00144	55627
DB00144	81490
DB00144	8527
DB00144	1608
DB00145	2628
DB00145	27232
DB00145	2742
DB00145	8001
DB00145	6470
DB00145	2743
DB00145	189
DB00145	2741
DB00145	2731
DB00145	116444
DB00145	9152
DB00145	51268
DB00145	140679
DB00145	64902
DB00145	92292
DB00145	219970
DB00145	6472
DB00145	206358
DB00145	10249
DB00145	2905
DB00145	2937
DB00145	2841
DB00145	570
DB00145	2903
DB00145	2617
DB00145	2653
DB00145	212
DB00145	211
DB00145	23464
DB00145	6536
DB00146	7421
DB00147	8566
DB00147	316
DB00148	2593
DB00148	6535
DB00148	1160
DB00148	1152
DB00148	548596
DB00148	1159
DB00148	1158
DB00149	51520
DB00149	51451
DB00149	9836
DB00149	586
DB00149	587
DB00149	23395
DB00150	7453
DB00150	10352
DB00150	10919
DB00150	8843
DB00150	246
DB00151	1036
DB00151	9054
DB00151	51380
DB00151	79587
DB00151	80704
DB00151	2937
DB00151	4255
DB00151	833
DB00151	875
DB00151	1491
DB00151	2805
DB00151	2729
DB00151	2730
DB00152	27010
DB00152	8277
DB00152	7086
DB00152	79178
DB00152	10560
DB00152	3320
DB00153	367
DB00153	7421
DB00153	120227
DB00153	1594
DB00154	165140
DB00154	5743
DB00154	5742
DB00155	23569
DB00155	11240
DB00155	51702
DB00155	29943
DB00155	353238
DB00155	4846
DB00155	4843
DB00155	4842
DB00155	5009
DB00155	23576
DB00155	23564
DB00155	445
DB00156	80222
DB00156	6897
DB00156	79896
DB00157	4191
DB00157	3421
DB00157	35
DB00157	3614
DB00157	2747
DB00157	55967
DB00157	231
DB00157	644
DB00157	1738
DB00157	3162
DB00157	4720
DB00157	29920
DB00157	3615
DB00157	26330
DB00157	218
DB00157	4696
DB00157	4714
DB00157	7264
DB00157	2936
DB00157	7358
DB00157	1646
DB00157	4522
DB00157	5161
DB00157	4199
DB00157	224
DB00157	4715
DB00157	645
DB00157	8644
DB00157	4190
DB00157	3163
DB00157	1962
DB00157	220
DB00157	7923
DB00157	3156
DB00157	5160
DB00157	5959
DB00157	1036
DB00157	3420
DB00157	216
DB00157	3248
DB00157	4695
DB00157	4706
DB00157	2597
DB00157	126328
DB00157	5860
DB00157	51079
DB00157	131
DB00157	8854
DB00157	4713
DB00157	4724
DB00157	4719
DB00157	4723
DB00157	219
DB00157	4698
DB00157	126
DB00157	221
DB00157	1109
DB00157	4708
DB00157	3939
DB00157	3295
DB00157	4701
DB00157	125
DB00157	3033
DB00157	4712
DB00157	4702
DB00157	127
DB00157	9563
DB00157	4707
DB00157	3293
DB00157	1719
DB00157	3290
DB00157	10873
DB00157	56901
DB00157	3028
DB00157	4717
DB00157	374291
DB00157	4704
DB00157	6652
DB00157	160287
DB00157	4710
DB00157	223
DB00157	4709
DB00157	10797
DB00157	3030
DB00157	7299
DB00157	4716
DB00157	8659
DB00157	4711
DB00157	4329
DB00157	124
DB00157	5831
DB00157	4694
DB00157	4835
DB00157	4700
DB00157	2819
DB00157	3292
DB00157	222
DB00157	4722
DB00157	51478
DB00157	2746
DB00157	622
DB00157	4718
DB00157	4697
DB00157	4967
DB00157	26227
DB00157	1727
DB00157	7915
DB00157	3948
DB00157	4200
DB00157	4729
DB00157	501
DB00157	217
DB00157	3291
DB00157	11112
DB00157	1645
DB00157	92483
DB00157	5162
DB00157	6307
DB00157	4726
DB00157	4725
DB00157	4705
DB00157	10157
DB00157	3945
DB00157	1737
DB00157	3284
DB00157	3283
DB00157	50814
DB00157	4728
DB00157	1717
DB00157	4731
DB00157	3419
DB00157	275
DB00157	128
DB00157	23530
DB00157	3294
DB00158	2348
DB00158	2352
DB00158	2350
DB00158	7298
DB00159	165140
DB00159	5465
DB00159	7442
DB00159	6546
DB00159	2864
DB00159	2181
DB00159	2182
DB00159	3992
DB00159	5467
DB00159	5468
DB00159	5742
DB00159	5743
DB00160	6509
DB00160	16
DB00160	64902
DB00160	23428
DB00160	206358
DB00160	9054
DB00160	2875
DB00160	84706
DB00160	85007
DB00160	57505
DB00160	8942
DB00160	18
DB00160	189
DB00161	7407
DB00161	586
DB00161	5096
DB00162	27306
DB00162	347
DB00162	6017
DB00162	8854
DB00162	5949
DB00162	112724
DB00162	5959
DB00162	5947
DB00162	9227
DB00162	50700
DB00162	57665
DB00162	10901
DB00162	51109
DB00162	54884
DB00162	220
DB00162	9249
DB00162	145226
DB00162	2099
DB00162	5950
DB00162	216
DB00163	23541
DB00163	266629
DB00163	284904
DB00163	5515
DB00163	5516
DB00163	1606
DB00163	5578
DB00163	240
DB00163	5579
DB00163	8856
DB00163	9099
DB00165	501
DB00165	29968
DB00165	55163
DB00165	57026
DB00165	8566
DB00165	6470
DB00165	875
DB00166	8884
DB00166	11019
DB00166	51601
DB00166	26013
DB00166	29994
DB00166	51426
DB00166	10055
DB00166	55775
DB00166	10919
DB00166	2648
DB00166	5965
DB00166	328
DB00166	43
DB00166	5423
DB00166	8856
DB00167	3376
DB00167	587
DB00167	586
DB00167	36
DB00167	55699
DB00168	83756
DB00168	80834
DB00168	7442
DB00169	993
DB00169	2741
DB00169	7421
DB00170	632
DB00170	1728
DB00170	4835
DB00170	8858
DB00170	5627
DB00170	5624
DB00170	2159
DB00170	2158
DB00170	2155
DB00170	2147
DB00170	154807
DB00170	79001
DB00170	2677
DB00170	6311
DB00170	10919
DB00170	4780
DB00170	316
DB00170	440503
DB00170	7052
DB00170	7421
DB00170	4137
DB00170	7157
DB00170	5346
DB00170	7347
DB00170	8856
DB00170	995
DB00170	994
DB00170	3620
DB00170	2936
DB00170	4129
DB00170	4128
DB00171	9619
DB00171	1244
DB00171	5243
DB00171	8647
DB00171	10060
DB00171	6833
DB00171	19
DB00171	5536
DB00171	1460
DB00171	1457
DB00171	5290
DB00171	1080
DB00171	107
DB00171	25
DB00171	10188
DB00171	269
DB00171	157
DB00171	10939
DB00171	445
DB00171	291
DB00171	65061
DB00171	440
DB00171	90
DB00171	91
DB00171	84532
DB00171	317
DB00171	156
DB00171	207
DB00171	439
DB00171	22978
DB00171	2180
DB00171	94
DB00171	369
DB00171	5562
DB00171	8883
DB00171	238
DB00171	55902
DB00171	27
DB00171	54795
DB00171	10131
DB00171	53829
DB00171	5032
DB00171	5030
DB00171	5029
DB00171	5028
DB00171	5025
DB00171	5024
DB00171	5023
DB00171	9261
DB00171	3303
DB00171	2840
DB00171	64805
DB00171	3312
DB00172	29920
DB00172	6534
DB00172	11254
DB00172	2058
DB00172	5831
DB00172	112849
DB00172	65263
DB00172	10536
DB00172	55214
DB00172	25973
DB00172	64175
DB00172	9360
DB00172	5478
DB00172	5480
DB00172	10105
DB00172	5479
DB00172	5033
DB00172	11212
DB00172	10465
DB00172	5625
DB00172	8974
DB00173	4507
DB00173	6733
DB00173	55825
DB00173	52
DB00173	32
DB00173	353
DB00173	7498
DB00174	4677
DB00174	440
DB00174	10991
DB00174	79731
DB00174	80150
DB00174	6510
DB00175	10599
DB00175	3156
DB00176	3757
DB00176	10280
DB00176	6531
DB00176	6530
DB00176	1544
DB00176	6532
DB00177	185
DB00178	623
DB00178	246
DB00178	1636
DB00179	6462
DB00179	5429
DB00179	11201
DB00179	51426
DB00179	3028
DB00179	10919
DB00179	5965
DB00179	7066
DB00179	2237
DB00179	4790
DB00179	3248
DB00179	3320
DB00179	5423
DB00179	216
DB00179	51053
DB00179	7276
DB00179	247
DB00179	1241
DB00179	240
DB00179	239
DB00179	3480
DB00179	2099
DB00179	1588
DB00179	367
DB00179	246
DB00180	4780
DB00180	367
DB00180	2908
DB00181	9568
DB00181	2550
DB00181	4780
DB00181	4790
DB00181	140
DB00182	1548
DB00182	4128
DB00182	4129
DB00182	1813
DB00182	155
DB00182	154
DB00182	153
DB00182	152
DB00182	151
DB00182	150
DB00182	146
DB00182	147
DB00182	148
DB00182	9607
DB00182	6571
DB00182	134864
DB00182	6531
DB00182	6532
DB00182	6530
DB00182	3350
DB00183	887
DB00183	886
DB00184	1103
DB00184	1143
DB00184	1142
DB00184	57053
DB00184	55584
DB00184	8973
DB00184	1138
DB00184	1141
DB00184	89832
DB00184	1135
DB00184	1137
DB00184	8989
DB00184	3752
DB00184	1548
DB00184	1139
DB00184	1136
DB00184	1134
DB00185	1133
DB00185	1132
DB00185	1131
DB00185	1129
DB00185	1128
DB00186	200959
DB00186	2570
DB00186	2569
DB00186	706
DB00186	55879
DB00186	2568
DB00186	2567
DB00186	2566
DB00186	2565
DB00186	2564
DB00186	2563
DB00186	2562
DB00186	2561
DB00186	2560
DB00186	2559
DB00186	2558
DB00186	2557
DB00186	2556
DB00186	2555
DB00186	2554
DB00187	153
DB00188	5708
DB00188	5695
DB00188	4780
DB00188	1080
DB00188	367
DB00188	51053
DB00188	5707
DB00188	5662
DB00188	5696
DB00188	5693
DB00188	5690
DB00188	5689
DB00188	5682
DB00188	5476
DB00188	1991
DB00188	1504
DB00188	1557
DB00188	1215
DB00188	1511
DB00188	2147
DB00189	55879
DB00189	2568
DB00189	2567
DB00189	2566
DB00189	2565
DB00189	2564
DB00189	2563
DB00189	2562
DB00189	2561
DB00189	2560
DB00189	2559
DB00189	2558
DB00189	2557
DB00189	2556
DB00189	2555
DB00189	2554
DB00190	3932
DB00190	390245
DB00190	2534
DB00190	1644
DB00191	4129
DB00191	4128
DB00191	6532
DB00191	134864
DB00191	6531
DB00191	6530
DB00192	6331
DB00193	89832
DB00193	1131
DB00193	116443
DB00193	3358
DB00193	6530
DB00193	6580
DB00193	4988
DB00193	4986
DB00193	4985
DB00193	6532
DB00194	59350
DB00194	64078
DB00194	60482
DB00194	122042
DB00194	132
DB00194	553
DB00194	134
DB00194	135
DB00194	4790
DB00194	140
DB00194	51053
DB00194	9153
DB00194	9154
DB00194	6241
DB00194	6240
DB00194	5631
DB00194	1803
DB00194	5422
DB00194	1716
DB00194	1633
DB00195	155
DB00195	154
DB00195	153
DB00196	3320
DB00196	1595
DB00196	1557
DB00196	1559
DB00196	1576
DB00197	2950
DB00197	5465
DB00197	5467
DB00197	2101
DB00197	2104
DB00197	2030
DB00197	5054
DB00197	2182
DB00197	8856
DB00197	247
DB00197	54578
DB00197	6916
DB00197	5770
DB00197	5594
DB00197	2998
DB00197	1559
DB00197	760
DB00197	4129
DB00197	4128
DB00197	231
DB00197	8647
DB00197	140
DB00197	3357
DB00197	5468
DB00197	1576
DB00198	4663
DB00198	4759
DB00198	4758
DB00198	1066
DB00199	213
DB00199	4295
DB00199	2862
DB00199	3757
DB00199	316
DB00199	8647
DB00200	25974
DB00200	326625
DB00200	8029
DB00200	81693
DB00200	6947
DB00200	166785
DB00200	4552
DB00200	4594
DB00200	4548
DB00201	472
DB00201	3710
DB00201	3709
DB00201	3708
DB00201	5291
DB00201	5290
DB00201	5591
DB00201	5158
DB00201	5145
DB00201	5152
DB00201	8622
DB00201	5151
DB00201	5150
DB00201	50940
DB00201	5146
DB00201	8654
DB00201	5140
DB00201	5139
DB00201	5138
DB00201	27115
DB00201	5144
DB00201	5143
DB00201	5141
DB00201	10846
DB00201	5137
DB00201	5153
DB00201	5136
DB00201	6261
DB00201	5142
DB00201	5293
DB00201	3757
DB00201	9615
DB00201	43
DB00201	140
DB00201	135
DB00201	136
DB00201	134
DB00202	89832
DB00202	1131
DB00202	1129
DB00202	1128
DB00202	57053
DB00202	1137
DB00203	5149
DB00203	5148
DB00203	5153
DB00203	5136
DB00203	5141
DB00203	28234
DB00203	5152
DB00203	5151
DB00203	5150
DB00203	5146
DB00203	5145
DB00203	50940
DB00203	10846
DB00203	10057
DB00203	3757
DB00203	135
DB00203	8654
DB00203	5144
DB00203	5138
DB00203	134
DB00204	3768
DB00204	3776
DB00204	3757
DB00204	3756
DB00205	5742
DB00205	367
DB00205	3417
DB00205	55244
DB00205	3074
DB00205	3073
DB00205	1719
DB00205	1559
DB00205	1128
DB00206	332
DB00206	79915
DB00206	3091
DB00206	3757
DB00206	4137
DB00206	390245
DB00206	6571
DB00206	6570
DB00206	4988
DB00206	5243
DB00206	1814
DB00206	1813
DB00206	1812
DB00206	9429
DB00206	3350
DB00206	6532
DB00207	23569
DB00207	2862
DB00207	1244
DB00207	5243
DB00207	3757
DB00208	390245
DB00208	10280
DB00208	1565
DB00208	1557
DB00208	1555
DB00208	1548
DB00208	152
DB00208	151
DB00208	150
DB00208	8647
DB00208	5743
DB00208	5742
DB00208	64805
DB00209	1133
DB00209	1131
DB00209	1129
DB00209	1128
DB00210	6256
DB00210	6257
DB00210	6258
DB00210	5916
DB00210	5915
DB00210	5914
DB00210	2741
DB00211	146
DB00211	147
DB00211	3320
DB00211	148
DB00212	5972
DB00213	495
DB00213	9429
DB00213	146802
DB00213	55244
DB00213	6582
DB00213	2194
DB00213	476
DB00214	6557
DB00215	148
DB00215	10280
DB00215	6531
DB00215	6530
DB00215	6580
DB00215	3757
DB00215	3269
DB00215	146
DB00215	1128
DB00215	3358
DB00215	3357
DB00215	3356
DB00215	6532
DB00216	3363
DB00216	3357
DB00216	3355
DB00216	3354
DB00216	3352
DB00216	3351
DB00216	3350
DB00217	155
DB00217	154
DB00217	153
DB00217	3758
DB00217	152
DB00217	151
DB00217	150
DB00218	23113
DB00218	7153
DB00219	4780
DB00219	1131
DB00219	1128
DB00220	6097
DB00220	367
DB00220	6916
DB00220	6531
DB00220	6530
DB00220	4988
DB00220	4986
DB00220	4985
DB00220	6865
DB00220	1432
DB00220	5595
DB00220	5243
DB00220	3932
DB00220	2534
DB00220	1956
DB00220	1812
DB00220	155
DB00220	1133
DB00220	140
DB00220	1576
DB00221	153
DB00221	3091
DB00221	7253
DB00221	154
DB00222	6833
DB00222	3758
DB00222	3767
DB00223	2908
DB00223	367
DB00224	6916
DB00224	146802
DB00224	55244
DB00224	6865
DB00224	1576
DB00226	6530
DB00226	148
DB00227	6097
DB00227	5243
DB00227	3417
DB00227	6531
DB00227	6530
DB00227	8856
DB00227	6865
DB00227	3683
DB00227	10013
DB00227	3066
DB00227	3065
DB00227	8843
DB00227	338442
DB00227	3156
DB00227	134
DB00228	3778
DB00228	513
DB00228	2890
DB00228	27032
DB00228	3736
DB00228	3783
DB00228	2743
DB00228	55879
DB00228	2568
DB00228	2567
DB00228	2566
DB00228	2565
DB00228	2564
DB00228	2563
DB00228	2562
DB00228	2561
DB00228	2560
DB00228	2559
DB00228	2558
DB00228	2557
DB00228	2556
DB00228	2555
DB00228	2554
DB00228	338567
DB00228	54207
DB00228	3776
DB00228	2741
DB00228	51305
DB00228	3777
DB00229	7433
DB00229	4318
DB00230	773
DB00230	8140
DB00230	9254
DB00230	781
DB00231	706
DB00231	55879
DB00231	200959
DB00231	2570
DB00231	2569
DB00231	2568
DB00231	2564
DB00231	2563
DB00231	2567
DB00231	2566
DB00231	2565
DB00231	2562
DB00231	2561
DB00231	2560
DB00231	2559
DB00231	2558
DB00231	2557
DB00231	2556
DB00231	2555
DB00231	2554
DB00231	9970
DB00232	762
DB00232	760
DB00232	759
DB00232	6557
DB00233	30814
DB00233	240
DB00233	1147
DB00233	5743
DB00233	2100
DB00233	390245
DB00233	5770
DB00234	1565
DB00234	6531
DB00234	6530
DB00234	3763
DB00234	3362
DB00234	3358
DB00234	6532
DB00235	5742
DB00235	5140
DB00235	5139
DB00235	8654
DB00235	5138
DB00236	216
DB00237	2898
DB00237	2891
DB00237	89832
DB00237	1139
DB00237	1137
DB00237	55879
DB00237	2568
DB00237	2567
DB00237	2566
DB00237	2565
DB00237	2564
DB00237	2563
DB00237	2562
DB00237	2561
DB00237	2560
DB00237	2559
DB00237	2558
DB00237	2557
DB00237	2556
DB00237	2555
DB00237	2554
DB00239	8856
DB00239	6916
DB00239	6531
DB00239	6530
DB00239	4985
DB00239	6865
DB00239	3620
DB00239	1814
DB00239	1812
DB00239	1565
DB00239	1557
DB00239	1559
DB00239	155
DB00239	152
DB00239	151
DB00239	150
DB00239	1131
DB00239	1128
DB00239	43
DB00239	140
DB00239	3357
DB00239	3356
DB00239	3350
DB00239	6532
DB00239	1576
DB00240	2908
DB00241	55879
DB00241	2568
DB00241	2567
DB00241	2566
DB00241	2565
DB00241	2564
DB00241	2563
DB00241	2562
DB00241	2561
DB00241	2560
DB00241	2898
DB00241	2891
DB00241	89832
DB00241	1139
DB00241	1137
DB00241	2559
DB00241	2558
DB00241	2557
DB00241	2556
DB00241	2555
DB00241	2554
DB00242	4860
DB00242	56655
DB00242	54107
DB00242	5427
DB00242	5426
DB00242	5422
DB00242	50484
DB00242	6241
DB00242	6240
DB00242	4780
DB00242	2516
DB00242	2740
DB00242	7157
DB00242	5141
DB00242	1633
DB00243	6335
DB00243	5243
DB00243	3757
DB00243	6331
DB00244	4353
DB00244	3551
DB00244	1147
DB00244	51426
DB00244	3028
DB00244	10919
DB00244	5965
DB00244	834
DB00244	328
DB00244	240
DB00244	5468
DB00244	5743
DB00244	5742
DB00245	3757
DB00245	10280
DB00245	6531
DB00245	6530
DB00245	340024
DB00245	3274
DB00245	3269
DB00245	1814
DB00245	152
DB00245	151
DB00245	150
DB00245	146
DB00245	1133
DB00245	1132
DB00245	1131
DB00245	1129
[truncated: 20,499 more rows]

[truncated: 4 more sheets: S11, S12, S13, S14]
